# Supplementary material for: A blood-brain barrier-penetrant AAV gene therapy improves neurological function in symptomatic mucolipidosis IV mice
Source: Mol Ther Methods Clin Dev. 2024 May 21;32(2):101269. doi: 10.1016/j.omtm.2024.101269 (PMC11201152; doi:10.1016/j.omtm.2024.101269)
Supplement: Table S3. UP and DOWN regulated proteins in whole cerebral cortex homogenates from WT and Mcoln1-/-saline-treated mice [file mmc4.xlsx]

## Sheet: StatsTable_KO_vs_WT
Uniprot	logFC	P.Value	adj.P.Val	Protein_Desc	Gene_Symbol	Gene_Symbol_Canonical
Q99M71	1.61683	5.87188e-13	1.71992e-09	Mammalian ependymin-related protein 1 (MERP-1)	Epdr1 Epdr2 Merp1 Merp2	Epdr1
P16675	0.671769	9.8478e-13	1.71992e-09	Lysosomal protective protein (EC 3.4.16.5) (Carboxypeptidase C) (Carboxypeptidase L) (Cathepsin A) (Protective protein cathepsin A) (PPCA) (Protective protein for beta-galactosidase) [Cleaved into: Lysosomal protective protein 32 kDa chain; Lysosomal protective protein 20 kDa chain]	Ctsa Ppgb	Ctsa
Q8BFR4	0.72888	6.08324e-12	7.08292e-09	N-acetylglucosamine-6-sulfatase (EC 3.1.6.14) (Glucosamine-6-sulfatase) (G6S)	Gns	Gns
P63082	1.14338	1.03487e-11	9.03705e-09	V-type proton ATPase 16 kDa proteolipid subunit c (V-ATPase 16 kDa proteolipid subunit c) (PL16) (Vacuolar proton pump 16 kDa proteolipid subunit c)	Atp6v0c Atp6c Atp6l Atpl Mvp	Atp6v0c
P23927	-1.0352	2.21385e-11	1.5466e-08	Alpha-crystallin B chain (Alpha(B)-crystallin) (P23)	Cryab Crya2	Cryab
Q9WV54	0.679781	2.93466e-11	1.70846e-08	Acid ceramidase (AC) (ACDase) (Acid CDase) (EC 3.5.1.23) (Acylsphingosine deacylase) (N-acylethanolamine hydrolase ASAH1) (EC 3.5.1.-) (N-acylsphingosine amidohydrolase) [Cleaved into: Acid ceramidase subunit alpha; Acid ceramidase subunit beta]	Asah1 Asah	Asah1
P20060	0.689968	1.0514e-10	5.24649e-08	Beta-hexosaminidase subunit beta (EC 3.2.1.52) (Beta-N-acetylhexosaminidase subunit beta) (Hexosaminidase subunit B) (N-acetyl-beta-glucosaminidase subunit beta)	Hexb	Hexb
P42225	0.647309	1.23966e-10	5.41267e-08	Signal transducer and activator of transcription 1	Stat1	Stat1
O35393	-0.795422	1.96407e-10	7.15898e-08	Ephrin-B3	Efnb3	Efnb3
P29416	0.472798	2.04952e-10	7.15898e-08	Beta-hexosaminidase subunit alpha (EC 3.2.1.52) (Beta-N-acetylhexosaminidase subunit alpha) (Hexosaminidase subunit A) (N-acetyl-beta-glucosaminidase subunit alpha)	Hexa	Hexa
Q9D7V9	0.944002	7.80667e-10	2.47897e-07	N-acylethanolamine-hydrolyzing acid amidase (EC 3.5.1.60) (Acylsphingosine deacylase NAAA) (EC 3.5.1.23) (N-acylsphingosine amidohydrolase-like) (ASAH-like protein) [Cleaved into: N-acylethanolamine-hydrolyzing acid amidase subunit alpha; N-acylethanolamine-hydrolyzing acid amidase subunit beta]	Naaa Asahl	Naaa
Q61885	-1.09455	1.19992e-09	3.49276e-07	Myelin-oligodendrocyte glycoprotein	Mog	Mog
O88531	0.57234	1.30329e-09	3.50183e-07	Palmitoyl-protein thioesterase 1 (PPT-1) (EC 3.1.2.22) (Palmitoyl-protein hydrolase 1)	Ppt1 Cln1 Ppt	Ppt1
Q60648	1.41146	3.03782e-09	7.57937e-07	Ganglioside GM2 activator (Cerebroside sulfate activator protein) (GM2-AP) (Sphingolipid activator protein 3) (SAP-3)	Gm2a	Gm2a
Q60771	-1.28715	6.39962e-09	1.49026e-06	Claudin-11 (Oligodendrocyte transmembrane protein) (Oligodendrocyte-specific protein)	Cldn11 Osp Otm	Cldn11
Q9DCU2	-0.814907	1.16169e-08	2.17892e-06	Plasmolipin (Plasma membrane proteolipid)	Pllp Plapi Pmlp Tm4sf11	Pllp
Q62433	-0.661017	1.16657e-08	2.17892e-06	Protein NDRG1 (N-myc downstream-regulated gene 1 protein) (Protein Ndr1)	Ndrg1 Ndr1 Ndrl Tdd5	Ndrg1
Q80V42	-0.78619	1.17613e-08	2.17892e-06	Carboxypeptidase M (CPM) (EC 3.4.17.12)	Cpm	Cpm
Q80TJ7	-0.659355	1.18521e-08	2.17892e-06	Histone lysine demethylase PHF8 (EC 1.14.11.27) (EC 1.14.11.65) (PHD finger protein 8) ([histone H3]-dimethyl-L-lysine(36) demethylase PHF8) ([histone H3]-dimethyl-L-lysine(9) demethylase PHF8)	Phf8 Kiaa1111	Phf8
Q9WUU7	1.25283	1.49964e-08	2.53435e-06	Cathepsin Z (EC 3.4.18.1)	Ctsz	Ctsz
P54818	0.827365	1.52366e-08	2.53435e-06	Galactocerebrosidase (GALCERase) (EC 3.2.1.46) (Galactocerebroside beta-galactosidase) (Galactosylceramidase) (Galactosylceramide beta-galactosidase)	Galc	Galc
P97315	-0.413251	1.68292e-08	2.63718e-06	Cysteine and glycine-rich protein 1 (Cysteine-rich protein 1) (CRP) (CRP1)	Csrp1 Crp1 Csrp	Csrp1
Q8BGN3	-0.698336	1.73648e-08	2.63718e-06	Glycerophosphocholine cholinephosphodiesterase ENPP6 (GPC-Cpde) (EC 3.1.4.-) (EC 3.1.4.38) (Choline-specific glycerophosphodiester phosphodiesterase) (Ectonucleotide pyrophosphatase/phosphodiesterase family member 6) (E-NPP 6) (NPP-6)	Enpp6	Enpp6
Q08890	0.553984	1.96796e-08	2.8642e-06	Iduronate 2-sulfatase (EC 3.1.6.13) (Alpha-L-iduronate sulfate sulfatase)	Ids	Ids
P12265	0.443938	2.15802e-08	3.01518e-06	Beta-glucuronidase (EC 3.2.1.31)	Gusb Gus Gus-s	Gusb
O35405	0.620891	2.63502e-08	3.54005e-06	5'-3' exonuclease PLD3 (EC 3.1.16.1) (Choline phosphatase 3) (Phosphatidylcholine-hydrolyzing phospholipase D3) (Phospholipase D3) (PLD 3) (Schwannoma-associated protein 9) (SAM-9)	Pld3 Sam9	Pld3
P10605	0.674676	3.3656e-08	4.3541e-06	Cathepsin B (EC 3.4.22.1) (Cathepsin B1) [Cleaved into: Cathepsin B light chain; Cathepsin B heavy chain]	Ctsb	Ctsb
Q60963	0.840129	5.20844e-08	6.49753e-06	Platelet-activating factor acetylhydrolase (PAF acetylhydrolase) (EC 3.1.1.47) (1-alkyl-2-acetylglycerophosphocholine esterase) (2-acetyl-1-alkylglycerophosphocholine esterase) (LDL-associated phospholipase A2) (LDL-PLA(2)) (PAF 2-acylhydrolase)	Pla2g7 Pafah	Pla2g7
Q8BZF8	-0.45687	6.0974e-08	7.34421e-06	Phosphoglucomutase-like protein 5	Pgm5	Pgm5
P60202	-1.22815	7.1397e-08	8.313e-06	Myelin proteolipid protein (PLP) (Lipophilin)	Plp1 Plp	Plp1
P14106	0.666868	7.71248e-08	8.39455e-06	Complement C1q subcomponent subunit B	C1qb	C1qb
P97370	-0.505747	8.00808e-08	8.39455e-06	Sodium/potassium-transporting ATPase subunit beta-3 (Sodium/potassium-dependent ATPase subunit beta-3) (ATPB-3) (CD antigen CD298)	Atp1b3	Atp1b3
Q80YN3	-1.02656	8.04491e-08	8.39455e-06	Breast carcinoma-amplified sequence 1 homolog (Novel amplified in breast cancer 1 homolog)	Bcas1 Nabc1	Bcas1
P84096	-0.690735	8.17105e-08	8.39455e-06	Rho-related GTP-binding protein RhoG (Sid 10750)	Rhog Arhg Sid10750	Rhog
Q02105	0.678137	1.03094e-07	1.02888e-05	Complement C1q subcomponent subunit C	C1qc C1qg	C1qc
P38585	-0.431821	1.19492e-07	1.1594e-05	Tubulin--tyrosine ligase (TTL) (EC 6.3.2.25)	Ttl	Ttl
Q8R3P0	-0.546829	1.40348e-07	1.32496e-05	Aspartoacylase (EC 3.5.1.15) (Aminoacylase-2) (ACY-2)	Aspa	Aspa
P26339	-0.703673	1.61348e-07	1.48313e-05	Chromogranin-A (CgA) [Cleaved into: Pancreastatin; Beta-granin; WE-14; Catestatin; GE-25; Serpinin-RRG; Serpinin (AL26); p-Glu serpinin precursor]	Chga	Chga
P16330	-1.1743	1.88877e-07	1.69166e-05	2',3'-cyclic-nucleotide 3'-phosphodiesterase (CNP) (CNPase) (EC 3.1.4.37)	Cnp Cnp1	Cnp
Q9D2P8	-1.44025	2.18849e-07	1.9111e-05	Myelin-associated oligodendrocyte basic protein	Mobp	Mobp
Q9D8B7	-0.771023	2.30781e-07	1.96614e-05	Junctional adhesion molecule C (JAM-C) (JAM-2) (Junctional adhesion molecule 3) (JAM-3) [Cleaved into: Soluble form of JAM-C (sJAM-C)]	Jam3	Jam3
P50429	0.508698	2.37282e-07	1.9734e-05	Arylsulfatase B (ASB) (EC 3.1.6.12) (N-acetylgalactosamine-4-sulfatase) (G4S)	Arsb As1 As1-s	Arsb
Q9D0G0	-0.303678	2.77859e-07	2.20787e-05	28S ribosomal protein S30, mitochondrial (MRP-S30) (S30mt)	Mrps30	Mrps30
P23780	0.412035	2.78117e-07	2.20787e-05	Beta-galactosidase (EC 3.2.1.23) (Acid beta-galactosidase) (Lactase)	Glb1 Bgl Glb-1	Glb1
Q8BQU6	-0.609918	3.0914e-07	2.39961e-05	Gap junction gamma-2 protein (Connexin-47) (Cx47) (Gap junction alpha-12 protein)	Gjc2 Gja12	Gjc2
Q6X893	-0.823602	4.89912e-07	3.72014e-05	Choline transporter-like protein 1 (Solute carrier family 44 member 1) (CD antigen CD92)	Slc44a1 Cd92 Cdw92 Ctl1	Slc44a1
P03995	0.764101	6.22803e-07	4.62862e-05	Glial fibrillary acidic protein (GFAP)	Gfap	Gfap
Q9ESM3	-0.704421	7.72489e-07	5.62147e-05	Hyaluronan and proteoglycan link protein 2 (Brain link protein 1)	Hapln2 Bral1	Hapln2
O35474	0.255151	8.46261e-07	6.01804e-05	EGF-like repeat and discoidin I-like domain-containing protein 3 (Developmentally-regulated endothelial cell locus 1 protein) (Integrin-binding protein DEL1)	Edil3 Del1	Edil3
Q9JL62	-0.657072	8.61443e-07	6.01804e-05	Glycolipid transfer protein (GLTP)	Gltp	Gltp
Q8CGI1	0.574904	1.09922e-06	7.5286e-05	Protein FAM193A	Fam193a	Fam193a
P98086	0.541027	2.08982e-06	0.00014038	Complement C1q subcomponent subunit A	C1qa	C1qa
P40237	-0.67923	2.69328e-06	0.000177502	CD82 antigen (C33 antigen) (IA4) (Inducible membrane protein R2) (Metastasis suppressor Kangai-1 homolog) (CD antigen CD82)	Cd82 Kai1	Cd82
Q9CQW2	0.509953	2.75446e-06	0.000178172	ADP-ribosylation factor-like protein 8B (EC 3.6.5.2) (ADP-ribosylation factor-like protein 10C) (Novel small G protein indispensable for equal chromosome segregation 1)	Arl8b Arl10c Gie1	Arl8b
O35454	0.282802	2.8334e-06	0.000179947	H(+)/Cl(-) exchange transporter 6 (Chloride channel protein 6) (ClC-6) (Chloride transport protein 6)	Clcn6 Clc6	Clcn6
P20917-2	-0.881332	3.02613e-06	0.000188755	Myelin-associated glycoprotein (Siglec-4a)	Mag	Mag
Q9QWR8	0.322711	3.26132e-06	0.000199856	Alpha-N-acetylgalactosaminidase (EC 3.2.1.49) (Alpha-galactosidase B)	Naga	Naga
P40240	-0.904091	3.33189e-06	0.00020066	CD9 antigen (CD antigen CD9)	Cd9	Cd9
P55012	-0.468158	3.47379e-06	0.00020566	Solute carrier family 12 member 2 (Basolateral Na-K-Cl symporter) (Bumetanide-sensitive sodium-(potassium)-chloride cotransporter 2)	Slc12a2 Nkcc1	Slc12a2
Q8QZR5	-0.46724	4.21583e-06	0.000245432	Alanine aminotransferase 1 (ALT1) (EC 2.6.1.2) (Glutamate pyruvate transaminase 1) (GPT 1) (Glutamic--alanine transaminase 1) (Glutamic--pyruvic transaminase 1)	Gpt Gpt1	Gpt
P00920	-0.545954	5.42028e-06	0.000310378	Carbonic anhydrase 2 (EC 4.2.1.1) (Carbonate dehydratase II) (Carbonic anhydrase II) (CA-II)	Ca2 Car2	Ca2
P11438	0.578268	6.1589e-06	0.000346984	Lysosome-associated membrane glycoprotein 1 (LAMP-1) (Lysosome-associated membrane protein 1) (120 kDa lysosomal membrane glycoprotein) (CD107 antigen-like family member A) (LGP-120) (Lysosomal membrane glycoprotein A) (LGP-A) (P2B) (CD antigen CD107a)	Lamp1 Lamp-1	Lamp1
O35657	0.320023	6.88433e-06	0.000381698	Sialidase-1 (EC 3.2.1.18) (G9 sialidase) (Lysosomal sialidase) (N-acetyl-alpha-neuraminidase 1)	Neu1 Neu	Neu1
P56375	0.47607	8.44254e-06	0.000460778	Acylphosphatase-2 (EC 3.6.1.7) (Acylphosphatase, muscle type isozyme) (Acylphosphate phosphohydrolase 2)	Acyp2 Acyp	Acyp2
Q921C1	-0.413076	1.14749e-05	0.000616642	Gap junction gamma-3 protein (Connexin-29) (Cx29) (Gap junction epsilon-1 protein)	Gjc3 Cx29 Gje1	Gjc3
Q5EBJ4	-0.426349	1.39948e-05	0.000740662	Ermin (Juxtanodin) (JN)	Ermn Kiaa1189	Ermn
Q64191	0.270081	1.66439e-05	0.000867721	N(4)-(beta-N-acetylglucosaminyl)-L-asparaginase (EC 3.5.1.26) (Aspartylglucosaminidase) (AGA) (Glycosylasparaginase) (N4-(N-acetyl-beta-glucosaminyl)-L-asparagine amidase) [Cleaved into: Glycosylasparaginase alpha chain; Glycosylasparaginase beta chain]	Aga	Aga
Q64676	-0.369191	2.08398e-05	0.00107049	2-hydroxyacylsphingosine 1-beta-galactosyltransferase (EC 2.4.1.47) (Ceramide UDP-galactosyltransferase) (Cerebroside synthase) (UDP-galactose-ceramide galactosyltransferase)	Ugt8 Cgt Ugt4 Ugt8a	Ugt8
Q3U9G9	-0.360372	2.35278e-05	0.00119105	Delta(14)-sterol reductase LBR (Delta-14-SR) (EC 1.3.1.70) (3-beta-hydroxysterol Delta (14)-reductase) (C-14 sterol reductase) (C14SR) (Integral nuclear envelope inner membrane protein) (Lamin-B receptor) (Sterol C14-reductase)	Lbr	Lbr
Q920A5	0.289373	2.74691e-05	0.00137071	Retinoid-inducible serine carboxypeptidase (EC 3.4.16.-) (Serine carboxypeptidase 1)	Scpep1 Risc	Scpep1
Q8K406	-0.267346	2.92017e-05	0.00143664	Leucine-rich repeat LGI family member 3 (Leubrin) (Leucine-rich glioma-inactivated protein 3)	Lgi3	Lgi3
O09159	0.239362	4.2124e-05	0.0020436	Lysosomal alpha-mannosidase (Laman) (EC 3.2.1.24) (Lysosomal acid alpha-mannosidase) (Mannosidase alpha class 2B member 1) (Mannosidase alpha-B)	Man2b1 Laman Man2b Manb	Man2b1
Q9CR86	-0.47466	4.27195e-05	0.0020441	Calcium-regulated heat stable protein 1 (Calcium-regulated heat-stable protein of 24 kDa) (CRHSP-24)	Carhsp1	Carhsp1
Q80U87	-0.546395	5.59553e-05	0.00264124	Ubiquitin carboxyl-terminal hydrolase 8 (EC 3.4.19.12) (Deubiquitinating enzyme 8) (Ubiquitin isopeptidase Y) (mUBPy) (Ubiquitin thioesterase 8) (Ubiquitin-specific-processing protease 8)	Usp8 Kiaa0055 Ubpy	Usp8
Q9WVT6	-0.360477	5.83588e-05	0.00271796	Carbonic anhydrase 14 (EC 4.2.1.1) (Carbonate dehydratase XIV) (Carbonic anhydrase XIV) (CA-XIV)	Ca14 Car14 Catm	Ca14
P62835	-0.239446	7.87468e-05	0.00360018	Ras-related protein Rap-1A (EC 3.6.5.2) (Ras-related protein Krev-1)	Rap1a Krev-1	Rap1a
P47199	0.214289	7.93628e-05	0.00360018	Quinone oxidoreductase (EC 1.6.5.5) (NADPH:quinone reductase) (Zeta-crystallin)	Cryz	Cryz
Q9R0Q4	-0.704304	0.000109587	0.00486498	Mortality factor 4-like protein 2 (MORF-related gene X protein) (Sid 393) (Transcription factor-like protein MRGX)	Morf4l2 Kiaa0026 Sid393	Morf4l2
Q3TDD9	0.599687	0.00011003	0.00486498	Protein phosphatase 1 regulatory subunit 21 (Coiled-coil domain-containing protein 128) (KLRAQ motif-containing protein 1)	Ppp1r21 Ccdc128 Klraq1	Ppp1r21
Q91VF2	0.195605	0.000115825	0.00502862	Histamine N-methyltransferase (HMT) (EC 2.1.1.8)	Hnmt Hmt	Hnmt
P70318	-0.524087	0.00011661	0.00502862	Nucleolysin TIAR (TIA-1-related protein)	Tial1	Tial1
Q3TAA7	0.298647	0.000123407	0.00525684	Serine/threonine-protein kinase 11-interacting protein (LKB1-interacting protein 1)	Stk11ip Lip1 Lkb1ip	Stk11ip
Q8R4U7	-0.209474	0.000135412	0.00569873	Leucine zipper protein 1 (Leucine zipper motif-containing protein)	Luzp1 Luzp	Luzp1
P18242	0.326005	0.000144105	0.00599236	Cathepsin D (EC 3.4.23.5)	Ctsd	Ctsd
Q8BVI4	-0.388871	0.000146035	0.00600117	Dihydropteridine reductase (EC 1.5.1.34) (HDHPR) (Quinoid dihydropteridine reductase)	Qdpr Dhpr	Qdpr
P00493	0.178429	0.000164367	0.00667598	Hypoxanthine-guanine phosphoribosyltransferase (HGPRT) (HGPRTase) (EC 2.4.2.8) (HPRT B)	Hprt1 Hprt	Hprt1
Q3USB7	-0.303487	0.000189057	0.00759053	Inactive phospholipase C-like protein 1 (PLC-L1) (Phospholipase C-related but catalytically inactive protein) (PRIP)	Plcl1	Plcl1
Q61330	-0.319128	0.000203283	0.00806893	Contactin-2 (Axonal glycoprotein TAG-1) (Axonin-1) (Transient axonal glycoprotein 1) (TAX-1)	Cntn2 Tax	Cntn2
P11404	0.279886	0.000231555	0.00908787	Fatty acid-binding protein, heart (Fatty acid-binding protein 3) (Heart-type fatty acid-binding protein) (H-FABP) (Mammary-derived growth inhibitor) (MDGI)	Fabp3 Fabph1	Fabp3
Q8K409	-0.265571	0.000251502	0.00973539	DNA polymerase beta (EC 2.7.7.7) (EC 4.2.99.-)	Polb	Polb
Q99JB2	-0.358278	0.000253627	0.00973539	Stomatin-like protein 2, mitochondrial (SLP-2) (mslp2)	Stoml2 Slp2	Stoml2
Q571E4	0.242404	0.000270823	0.0102824	N-acetylgalactosamine-6-sulfatase (EC 3.1.6.4) (Chondroitinsulfatase) (Chondroitinase) (Galactose-6-sulfate sulfatase) (N-acetylgalactosamine-6-sulfate sulfatase) (GalNAc6S sulfatase)	Galns	Galns
Q9DAK9	0.540189	0.000276783	0.0103957	14 kDa phosphohistidine phosphatase (EC 3.9.1.3) (Phosphohistidine phosphatase 1) (PHPT1) (Protein histidine phosphatase) (PHP)	Phpt1 Php14	Phpt1
Q6PD26	-0.233287	0.000280723	0.0104316	GPI transamidase component PIG-S (Phosphatidylinositol-glycan biosynthesis class S protein)	Pigs	Pigs
Q05816	0.195627	0.000287921	0.0105864	Fatty acid-binding protein 5 (Epidermal-type fatty acid-binding protein) (E-FABP) (Fatty acid-binding protein, epidermal) (Keratinocyte lipid-binding protein) (Psoriasis-associated fatty acid-binding protein homolog) (PA-FABP)	Fabp5 Fabpe Klbp Mal1	Fabp5
P56380	-0.311435	0.000321343	0.0116922	Bis(5'-nucleosyl)-tetraphosphatase [asymmetrical] (EC 3.6.1.17) (Diadenosine 5',5'''-P1,P4-tetraphosphate asymmetrical hydrolase) (Ap4A hydrolase) (Ap4Aase) (Diadenosine tetraphosphatase) (Nucleoside diphosphate-linked moiety X motif 2) (Nudix motif 2)	Nudt2 Apah1	Nudt2
Q9ET22	0.473948	0.000351688	0.0126644	Dipeptidyl peptidase 2 (EC 3.4.14.2) (Dipeptidyl aminopeptidase II) (Dipeptidyl peptidase 7) (Dipeptidyl peptidase II) (DPP II) (Quiescent cell proline dipeptidase)	Dpp7 Dpp2 Qpp	Dpp7
O70172	-0.189044	0.000364587	0.0129949	Phosphatidylinositol 5-phosphate 4-kinase type-2 alpha (EC 2.7.1.149) (1-phosphatidylinositol 5-phosphate 4-kinase 2-alpha) (Diphosphoinositide kinase 2-alpha) (Phosphatidylinositol 5-Phosphate 4-Kinase) (PI5P4Kalpha) (Phosphatidylinositol 5-phosphate 4-kinase type II alpha) (PI(5)P 4-kinase type II alpha) (PIP4KII-alpha) (PtdIns(5)P-4-kinase isoform 2-alpha)	Pip4k2a Pi5p4ka Pip5k2a	Pip4k2a
P97820	0.314697	0.000395006	0.0139369	Mitogen-activated protein kinase kinase kinase kinase 4 (EC 2.7.11.1) (HPK/GCK-like kinase HGK) (MAPK/ERK kinase kinase kinase 4) (MEK kinase kinase 4) (MEKKK 4) (Nck-interacting kinase)	Map4k4 Nik	Map4k4
Q9JII6	0.192772	0.000423055	0.0147773	Aldo-keto reductase family 1 member A1 (EC 1.1.1.2) (EC 1.1.1.33) (EC 1.1.1.372) (EC 1.1.1.54) (Alcohol dehydrogenase [NADP(+)]) (Aldehyde reductase) (Glucuronate reductase) (EC 1.1.1.19) (Glucuronolactone reductase) (EC 1.1.1.20)	Akr1a1 Akr1a4	Akr1a1
P97371	0.18944	0.000470614	0.0162758	Proteasome activator complex subunit 1 (11S regulator complex subunit alpha) (REG-alpha) (Activator of multicatalytic protease subunit 1) (Proteasome activator 28 subunit alpha) (PA28a) (PA28alpha)	Psme1	Psme1
P54923	0.238619	0.000489395	0.0167594	ADP-ribosylhydrolase ARH1 (EC 3.2.2.19) (ADP-ribose-L-arginine cleaving enzyme) ([Protein ADP-ribosylarginine] hydrolase) (ADP-ribosylarginine hydrolase)	Adprh Arh1	Adprh
P27600	-0.251221	0.000496275	0.01683	Guanine nucleotide-binding protein subunit alpha-12 (G alpha-12) (G-protein subunit alpha-12)	Gna12 Gna-12	Gna12
P26041	0.201894	0.000526107	0.0176701	Moesin (Membrane-organizing extension spike protein)	Msn	Msn
Q80U19	-0.363261	0.000552673	0.0183856	Disheveled-associated activator of morphogenesis 2	Daam2 Kiaa0381	Daam2
Q8C8N2	-0.162224	0.000592507	0.0195248	Protein SCAI (Suppressor of cancer cell invasion protein)	Scai	Scai
Q3TWL2	0.566389	0.000624607	0.0203902	Type 1 phosphatidylinositol 4,5-bisphosphate 4-phosphatase (Type 1 PtdIns-4,5-P2 4-Ptase) (EC 3.1.3.78) (PtdIns-4,5-P2 4-Ptase I) (Transmembrane protein 55B)	Pip4p1 Tmem55b	Pip4p1
P17156	0.244752	0.000659307	0.0213237	Heat shock-related 70 kDa protein 2 (Heat shock protein 70.2)	Hspa2 Hcp70.2 Hsp70-2	Hspa2
Q8CC86	0.264309	0.000677417	0.0217084	Nicotinate phosphoribosyltransferase (NAPRTase) (EC 6.3.4.21) (Nicotinate phosphoribosyltransferase domain-containing protein 1)	Naprt Naprt1	Naprt
Q9CWE0	-0.18262	0.000744823	0.0232648	Mitochondrial fission regulator 1-like	Mtfr1l Fam54b	Mtfr1l
Q9JJU8	0.195942	0.000744918	0.0232648	Adapter Sh3bgrl (SH3 domain-binding glutamic acid-rich-like protein 1)	Sh3bgrl	Sh3bgrl
P24472	0.24382	0.000745966	0.0232648	Glutathione S-transferase A4 (EC 2.5.1.18) (GST A4-4) (GSTA4-4) (GST class-alpha member 4) (Glutathione S-transferase 5.7) (GST 5.7)	Gsta4 Gsta	Gsta4
Q8R554	-0.247869	0.000867374	0.0267628	OTU domain-containing protein 7A (EC 3.4.19.12) (Zinc finger protein Cezanne 2)	Otud7a Cezanne2 Otud7	Otud7a
Q91WM3	0.347206	0.000873451	0.0267628	U3 small nucleolar RNA-interacting protein 2 (RRP9 homolog) (U3 small nucleolar ribonucleoprotein-associated 55 kDa protein) (U3 snoRNP-associated 55 kDa protein) (U3-55K)	Rrp9 Rnu3ip2 U3-55k	Rrp9
Q8R1Y2	0.31055	0.000995196	0.030228	bMERB domain-containing protein 1 (Uncharacterized protein C16orf45 homolog)	Bmerb1	Bmerb1
Q4KUS2	-0.242752	0.00103864	0.0312755	Protein unc-13 homolog A (Munc13-1)	Unc13a	Unc13a
Q91WG7	0.278947	0.00106045	0.0316596	Diacylglycerol kinase gamma (DAG kinase gamma) (EC 2.7.1.107) (88 kDa diacylglycerol kinase) (Diglyceride kinase gamma) (DGK-gamma)	Dgkg Dagk3	Dgkg
E9PYL2	-0.278615	0.00111647	0.0330493	Proline-rich protein 12	Prr12 Kiaa1205	Prr12
Q920R0	0.428826	0.00114781	0.0336916	Alsin (Amyotrophic lateral sclerosis 2 protein homolog)	Als2	Als2
Q9CQI6	0.288167	0.00119198	0.0346966	Coactosin-like protein	Cotl1 Clp	Cotl1
Q99MB7	0.224491	0.00122605	0.0353933	RING finger protein 141 (Zinc finger protein 230)	Rnf141 Znf230	Rnf141
Q3V3Q7	-0.280771	0.00127774	0.0365831	Phosphofurin acidic cluster sorting protein 2 (PACS-2) (PACS1-like protein)	Pacs2 Kiaa0602 Pacs1l	Pacs2
Q8VEH3	0.329239	0.00131933	0.0371037	ADP-ribosylation factor-like protein 8A (ADP-ribosylation factor-like protein 10B) (Novel small G protein indispensable for equal chromosome segregation 2)	Arl8a Arl10b Gie2	Arl8a
Q8VD00	-0.47937	0.00132242	0.0371037	Sigma intracellular receptor 2 (Sigma-2 receptor) (Sigma2 receptor) (Transmembrane protein 97)	Tmem97 S2r	Tmem97
O09131	0.215629	0.00132779	0.0371037	Glutathione S-transferase omega-1 (GSTO-1) (EC 2.5.1.18) (Glutathione S-transferase omega 1-1) (GSTO 1-1) (Glutathione-dependent dehydroascorbate reductase) (EC 1.8.5.1) (Monomethylarsonic acid reductase) (MMA(V) reductase) (EC 1.20.4.2) (S-(Phenacyl)glutathione reductase) (SPG-R) (p28)	Gsto1 Gstx Gtsttl	Gsto1
Q7M750	-0.779248	0.00141615	0.0392589	Opalin (Oligodendrocytic myelin paranodal and inner loop protein) (Transmembrane protein 10)	Opalin Tmem10	Opalin
Q61599	0.342004	0.00151898	0.0417779	Rho GDP-dissociation inhibitor 2 (Rho GDI 2) (D4) (Rho-GDI beta)	Arhgdib Gdid4	Arhgdib
P97372	0.210031	0.00155897	0.0425429	Proteasome activator complex subunit 2 (11S regulator complex subunit beta) (REG-beta) (Activator of multicatalytic protease subunit 2) (Proteasome activator 28 subunit beta) (PA28b) (PA28beta)	Psme2 Pa28b1	Psme2
Q9JMF7	-0.303767	0.00159249	0.0431206	Dolichyldiphosphatase 1 (EC 3.6.1.43) (Dolichyl pyrophosphate phosphatase 1) (Protein 2-23)	Dolpp1	Dolpp1
P63085	0.209118	0.00169489	0.0455404	Mitogen-activated protein kinase 1 (MAP kinase 1) (MAPK 1) (EC 2.7.11.24) (ERT1) (Extracellular signal-regulated kinase 2) (ERK-2) (MAP kinase isoform p42) (p42-MAPK) (Mitogen-activated protein kinase 2) (MAP kinase 2) (MAPK 2)	Mapk1 Erk2 Mapk Prkm1	Mapk1
Q7TMR0	0.205628	0.00181958	0.0482009	Lysosomal Pro-X carboxypeptidase (EC 3.4.16.2) (Proline carboxypeptidase) (Prolylcarboxypeptidase) (PRCP)	Prcp	Prcp
Q80X82	-0.321128	0.0018381	0.0482009	Symplekin	Sympk	Sympk
Q8VHQ3	-0.194577	0.00185304	0.0482009	Protein phosphatase 1 regulatory inhibitor subunit 16B (CAAX box protein TIMAP) (TGF-beta-inhibited membrane-associated protein)	Ppp1r16b	Ppp1r16b
Q80X95	0.208661	0.00187063	0.0482009	Ras-related GTP-binding protein A (Rag A) (RagA) (EC 3.6.5.-)	Rraga	Rraga
Q9QYB1	-0.292033	0.00187988	0.0482009	Chloride intracellular channel protein 4 (mc3s5/mtCLIC)	Clic4	Clic4
Q9Z0U1	-0.252257	0.00189274	0.0482009	Tight junction protein ZO-2 (Tight junction protein 2) (Zona occludens protein 2) (Zonula occludens protein 2)	Tjp2 Zo2	Tjp2
P02089	-1.59267	0.00190184	0.0482009	Hemoglobin subunit beta-2 (Beta-2-globin) (Hemoglobin beta-2 chain) (Hemoglobin beta-minor chain)	Hbb-b2	Hbb-b2
Q9DB00	0.491963	0.00191355	0.0482009	GON-4-like protein (GON-4 homolog)	Gon4l Gon4 Kiaa1606	Gon4l
Q9Z0V2	-0.163909	0.0019181	0.0482009	Potassium voltage-gated channel subfamily D member 2 (Voltage-gated potassium channel subunit Kv4.2)	Kcnd2 Kiaa1044 MNCb-7013	Kcnd2
B1AS29	-0.203614	0.00193583	0.048299	Glutamate receptor ionotropic, kainate 3 (GluK3) (Glutamate receptor 7) (GluR-7) (GluR7)	Grik3 Glur7	Grik3
Q9D1A2	0.178665	0.00214689	0.0531849	Cytosolic non-specific dipeptidase (EC 3.4.13.18) (CNDP dipeptidase 2) (Glutamate carboxypeptidase-like protein 1) (Threonyl dipeptidase)	Cndp2 Cn2	Cndp2
E9PZ19	-0.277223	0.0021785	0.053588	Protein turtle homolog B (Immunoglobulin superfamily member 9B)	Igsf9b Kiaa1030	Igsf9b
P61979-2	-0.385208	0.00238981	0.0583748	Heterogeneous nuclear ribonucleoprotein K (hnRNP K)	Hnrnpk Hnrpk	Hnrnpk
O88852	-0.20803	0.0024252	0.058828	Testis-specific Y-encoded-like protein 1 (TSPY-like protein 1)	Tspyl1 Tspyl	Tspyl1
Q8BZ05	-0.152297	0.00248917	0.0599634	Arf-GAP with Rho-GAP domain, ANK repeat and PH domain-containing protein 2 (Centaurin-delta-1) (Cnt-d1)	Arap2 Centd1 Gm148 Kiaa0580	Arap2
Q60854	0.177754	0.00257792	0.0614687	Serpin B6 (Placental thrombin inhibitor) (Proteinase inhibitor 6) (PI-6)	Serpinb6 Serpinb6a Spi3	Serpinb6
Q9R1Z7	0.276672	0.00258686	0.0614687	6-pyruvoyl tetrahydrobiopterin synthase (PTP synthase) (PTPS) (EC 4.2.3.12)	Pts	Pts
Q64442	0.159568	0.00272332	0.064274	Sorbitol dehydrogenase (SDH) (SORD) (EC 1.1.1.-) (L-iditol 2-dehydrogenase) (EC 1.1.1.14) (Polyol dehydrogenase) (Xylitol dehydrogenase) (XDH) (EC 1.1.1.9)	Sord Sdh1	Sord
Q9D937	-0.204978	0.00278761	0.0649305	Uncharacterized protein C11orf98 homolog	NA	NA
Q91WE4	-0.28615	0.00278831	0.0649305	UPF0729 protein C18orf32 homolog	NA	NA
P54823	-0.116276	0.00283706	0.0656282	Probable ATP-dependent RNA helicase DDX6 (EC 3.6.4.13) (ATP-dependent RNA helicase p54) (DEAD box protein 6) (Oncogene RCK homolog)	Ddx6 Hlr2 Rck	Ddx6
Q8BH58	0.121588	0.00293055	0.0673448	TIP41-like protein	Tiprl	Tiprl
Q9QUR8	-0.196223	0.00301123	0.0687466	Semaphorin-7A (Semaphorin-K1) (Sema K1) (Semaphorin-L) (Sema L) (CD antigen CD108)	Sema7a Cd108 Semal Semk1	Sema7a
Q9CRB8	-0.345946	0.00308747	0.0700294	Mitochondrial fission process protein 1 (Mitochondrial 18 kDa protein) (MTP18)	Mtfp1 Mtp18	Mtfp1
Q8BHW2	-0.270524	0.00315862	0.0711811	Protein OSCP1	Oscp1	Oscp1
P14069	0.430859	0.00325479	0.0728781	Protein S100-A6 (5B10) (Calcyclin) (Prolactin receptor-associated protein) (S100 calcium-binding protein A6)	S100a6 Cacy	S100a6
P97772	0.605661	0.00328379	0.0730591	Metabotropic glutamate receptor 1 (mGluR1)	Grm1 Gprc1a Mglur1	Grm1
Q99KK7	0.119303	0.00336924	0.0744859	Dipeptidyl peptidase 3 (EC 3.4.14.4) (Dipeptidyl aminopeptidase III) (Dipeptidyl arylamidase III) (Dipeptidyl peptidase III) (DPP III) (Enkephalinase B)	Dpp3	Dpp3
Q8BU11	-0.417924	0.00352059	0.0773423	TOX high mobility group box family member 4 (Epidermal Langerhans cell protein LCP1)	Tox4	Tox4
P50571	0.270285	0.00362558	0.0791509	Gamma-aminobutyric acid receptor subunit beta-1 (GABA(A) receptor subunit beta-1)	Gabrb1	Gabrb1
O89086	0.156833	0.00383686	0.0828813	RNA-binding protein 3 (RNA-binding motif protein 3)	Rbm3	Rbm3
D3Z4S3	-0.300711	0.00384474	0.0828813	Putative peptidyl-tRNA hydrolase PTRHD1 (EC 3.1.1.29) (Peptidyl-tRNA hydrolase domain-containing protein 1)	Ptrhd1	Ptrhd1
P31725	0.351849	0.00386764	0.0828813	Protein S100-A9 (Calgranulin-B) (Leukocyte L1 complex heavy chain) (Migration inhibitory factor-related protein 14) (MRP-14) (p14) (S100 calcium-binding protein A9)	S100a9 Cagb Mrp14	S100a9
O54983	0.462785	0.00394134	0.0839457	Ketimine reductase mu-crystallin (EC 1.5.1.25) (NADP-regulated thyroid-hormone-binding protein)	Crym	Crym
P06745	0.205528	0.00411311	0.086679	Glucose-6-phosphate isomerase (GPI) (EC 5.3.1.9) (Autocrine motility factor) (AMF) (Neuroleukin) (NLK) (Phosphoglucose isomerase) (PGI) (Phosphohexose isomerase) (PHI)	Gpi Gpi1	Gpi
Q8CHE4	-0.160074	0.00413121	0.086679	PH domain leucine-rich repeat-containing protein phosphatase 1 (EC 3.1.3.16) (Pleckstrin homology domain-containing family E member 1) (PH domain-containing family E member 1) (Suprachiasmatic nucleus circadian oscillatory protein)	Phlpp1 Kiaa0606 Phlpp Plekhe1 Scop	Phlpp1
Q9DB72	-0.192012	0.00414412	0.086679	BTB/POZ domain-containing protein 17 (Galectin-3-binding protein-like)	Btbd17	Btbd17
Q9QZC2	0.178136	0.00421555	0.0876484	Plexin-C1 (Virus-encoded semaphorin protein receptor) (CD antigen CD232)	Plxnc1 Vespr	Plxnc1
B1AWN6	0.178899	0.00431593	0.0892043	Sodium channel protein type 2 subunit alpha (Voltage-gated sodium channel subunit alpha Nav1.2)	Scn2a Scn2a1	Scn2a
Q3TW96	0.189237	0.00441983	0.0908145	UDP-N-acetylhexosamine pyrophosphorylase-like protein 1 (EC 2.7.7.-)	Uap1l1	Uap1l1
O88384	0.210808	0.00449376	0.0917936	Vesicle transport through interaction with t-SNAREs homolog 1B (Vesicle transport v-SNARE protein Vti1-like 1) (Vti1-rp1)	Vti1b Vti1l1	Vti1b
Q6P4S8	-0.17952	0.00475578	0.0965811	Integrator complex subunit 1 (Int1)	Ints1	Ints1
O88705	0.341162	0.00485951	0.0981173	Potassium/sodium hyperpolarization-activated cyclic nucleotide-gated channel 3 (Hyperpolarization-activated cation channel 3) (HAC-3)	Hcn3 Hac3	Hcn3
Q8K327	0.208996	0.00513519	0.102285	Chromosome alignment-maintaining phosphoprotein 1 (Zinc finger protein 828)	Champ1 D8Ertd457e Kiaa1802 Zfp828 Znf828	Champ1
Q5M8N0	0.152664	0.00515493	0.102285	CB1 cannabinoid receptor-interacting protein 1 (CRIP-1)	Cnrip1	Cnrip1
Q923Z0	-0.115953	0.00518745	0.102285	G-protein coupled receptor family C group 5 member B (Retinoic acid-induced gene 2 protein) (RAIG-2)	Gprc5b Raig2	Gprc5b
Q9WVJ3	0.127958	0.00519188	0.102285	Carboxypeptidase Q (EC 3.4.17.-) (Hematopoietic lineage switch 2) (Plasma glutamate carboxypeptidase)	Cpq Hls2 Pgcp	Cpq
Q31125	-0.219023	0.00521236	0.102285	Zinc transporter SLC39A7 (Histidine-rich membrane protein Ke4) (Solute carrier family 39 member 7) (Zrt-, Irt-like protein 7) (ZIP7)	Slc39a7 H2-Ke4 Hke4	Slc39a7
Q9D0F9	0.185092	0.00533266	0.104061	Phosphoglucomutase-1 (PGM 1) (EC 5.4.2.2) (Glucose phosphomutase 1) (Phosphoglucomutase-2)	Pgm1 Pgm2	Pgm1
Q14BB9	-0.196015	0.0055255	0.106703	MAP6 domain-containing protein 1 (21 kDa STOP-like protein) (SL21)	Map6d1	Map6d1
O08579	0.128682	0.00552911	0.106703	Emerin	Emd Sta	Emd
P52760	0.286403	0.00559371	0.107356	2-iminobutanoate/2-iminopropanoate deaminase (EC 3.5.99.10) (Heat-responsive protein 12) (Reactive intermediate imine deaminase A homolog) (Translation inhibitor L-PSP ribonuclease)	Rida Hrp12	Rida
P35278	0.230717	0.00572063	0.109192	Ras-related protein Rab-5C (EC 3.6.5.2)	Rab5c	Rab5c
P17182	0.247688	0.00589801	0.111635	Alpha-enolase (EC 4.2.1.11) (2-phospho-D-glycerate hydro-lyase) (Enolase 1) (Non-neural enolase) (NNE)	Eno1 Eno-1	Eno1
Q8VC30	0.140792	0.00591253	0.111635	Triokinase/FMN cyclase (Bifunctional ATP-dependent dihydroxyacetone kinase/FAD-AMP lyase (cyclizing)) [Includes: ATP-dependent dihydroxyacetone kinase (DHA kinase) (EC 2.7.1.28) (EC 2.7.1.29) (Glycerone kinase) (Triokinase) (Triose kinase); FAD-AMP lyase (cyclizing) (EC 4.6.1.15) (FAD-AMP lyase (cyclic FMN forming)) (FMN cyclase)]	Tkfc Dak	Tkfc
Q6P1B1	0.102844	0.00609393	0.114441	Xaa-Pro aminopeptidase 1 (EC 3.4.11.9) (Aminoacylproline aminopeptidase) (Cytosolic aminopeptidase P) (Soluble aminopeptidase P) (sAmp) (X-Pro aminopeptidase 1) (X-prolyl aminopeptidase 1, soluble)	Xpnpep1	Xpnpep1
Q99P72-1	0.153606	0.00642959	0.120099	Reticulon-4 (Neurite outgrowth inhibitor) (Nogo protein)	Rtn4 Kiaa0886 Nogo	Rtn4
Q9CRB6	-0.318325	0.00652519	0.121237	Tubulin polymerization-promoting protein family member 3	Tppp3	Tppp3
Q8R5C5	-0.100809	0.00659406	0.121868	Beta-centractin (Actin-related protein 1B) (ARP1B)	Actr1b	Actr1b
Q9JKY5	-0.132183	0.00708975	0.130339	Huntingtin-interacting protein 1-related protein (HIP1-related protein)	Hip1r	Hip1r
Q9QYR9	-0.398774	0.00727873	0.133113	Acyl-coenzyme A thioesterase 2, mitochondrial (Acyl-CoA thioesterase 2) (EC 3.1.2.2) (Acyl coenzyme A thioester hydrolase) (MTE-I) (Very-long-chain acyl-CoA thioesterase)	Acot2 Mte1	Acot2
Q9D2N9	0.130131	0.00734797	0.133579	Vacuolar protein sorting-associated protein 33A	Vps33a Bf Buff	Vps33a
O35857	0.262427	0.00738067	0.133579	Mitochondrial import inner membrane translocase subunit TIM44	Timm44 Mimt44 Tim44	Timm44
Q8VDU5	-0.140035	0.00757703	0.136426	SNF-related serine/threonine-protein kinase (EC 2.7.11.1) (SNF1-related kinase)	Snrk	Snrk
S4R1M9	-0.179737	0.00763623	0.136786	Oxysterol-binding protein-related protein 10 (ORP-10) (OSBP-related protein 10)	Osbpl10 Orp10	Osbpl10
P97492	0.141126	0.00788772	0.14057	Regulator of G-protein signaling 14 (RGS14) (RAP1/RAP2-interacting protein) (RPIP1)	Rgs14	Rgs14
P24638	0.292028	0.00806416	0.142821	Lysosomal acid phosphatase (LAP) (EC 3.1.3.2)	Acp2	Acp2
Q80VL1	0.130778	0.00809579	0.142821	Tudor and KH domain-containing protein (Tudor domain-containing protein 2)	Tdrkh Tdrd2	Tdrkh
O88653	0.189343	0.00816992	0.143405	Ragulator complex protein LAMTOR3 (Late endosomal/lysosomal adaptor and MAPK and MTOR activator 3) (MEK-binding partner 1) (Mp1) (Mitogen-activated protein kinase kinase 1-interacting protein 1) (Mitogen-activated protein kinase scaffold protein 1)	Lamtor3 Map2k1ip1 Mapbp Mapksp1	Lamtor3
Q99KQ4	0.14713	0.00838108	0.146376	Nicotinamide phosphoribosyltransferase (NAmPRTase) (Nampt) (EC 2.4.2.12) (Pre-B-cell colony-enhancing factor 1 homolog) (PBEF) (Visfatin)	Nampt Pbef1	Nampt
O35691	-0.325724	0.00887146	0.154169	Pinin	Pnn	Pnn
Q9JHG2	-0.17669	0.00916184	0.158427	Calcipressin-2 (Calcineurin inhibitory protein ZAKI-4) (Down syndrome candidate region 1-like protein 1) (Myocyte-enriched calcineurin-interacting protein 2) (MCIP2) (Regulator of calcineurin 2)	Rcan2 Dscr1l1 Zaki4	Rcan2
Q99NB1	-0.331674	0.00929161	0.15988	Acetyl-coenzyme A synthetase 2-like, mitochondrial (EC 6.2.1.1) (Acetate--CoA ligase 2) (Acetyl-CoA synthetase 2) (AceCS2) (Acyl-CoA synthetase short-chain family member 1) (Propionate--CoA ligase) (EC 6.2.1.17)	Acss1 Acas2 Acas2l	Acss1
P55302	0.167928	0.00935264	0.159951	Alpha-2-macroglobulin receptor-associated protein (Alpha-2-MRAP) (Heparin-binding protein 44) (HBP-44) (Low density lipoprotein receptor-related protein-associated protein 1) (RAP)	Lrpap1	Lrpap1
Q3V3V9-2	-0.387835	0.00938734	0.159951	Capping protein, Arp2/3 and myosin-I linker protein 2 (Capping protein regulator and myosin 1 linker 2) (F-actin-uncapping protein RLTPR) (Leucine-rich repeat-containing protein 16C) (RGD, leucine-rich repeat, tropomodulin and proline-rich-containing protein)	Carmil2 Lrrc16c Rltpr	Carmil2
Q08331	0.297797	0.00950131	0.161107	Calretinin (CR)	Calb2	Calb2
P23591	0.168574	0.00963672	0.162483	GDP-L-fucose synthase (EC 1.1.1.271) (GDP-4-keto-6-deoxy-D-mannose-3,5-epimerase-4-reductase) (Protein FX) (Red cell NADP(H)-binding protein) (Transplantation antigen P35B) (Tum-P35B antigen)	Gfus P35b Tsta3 Tstap35b	Gfus
P68181	0.314234	0.00977066	0.162483	cAMP-dependent protein kinase catalytic subunit beta (PKA C-beta) (EC 2.7.11.11)	Prkacb Pkacb	Prkacb
Q9CZS1	0.139712	0.00977831	0.162483	Aldehyde dehydrogenase X, mitochondrial (EC 1.2.1.3) (Aldehyde dehydrogenase family 1 member B1)	Aldh1b1 Aldhx	Aldh1b1
Q00915	0.249441	0.00980626	0.162483	Retinol-binding protein 1 (Cellular retinol-binding protein) (CRBP) (Cellular retinol-binding protein I) (CRBP-I) (mCRBPI)	Rbp1 Crbpi Rbp-1	Rbp1
P11627	0.312168	0.00981501	0.162483	Neural cell adhesion molecule L1 (N-CAM-L1) (NCAM-L1) (CD antigen CD171)	L1cam Caml1	L1cam
Q9QYG0-2	0.205321	0.0101299	0.16585	Protein NDRG2 (N-myc downstream-regulated gene 2 protein) (Protein Ndr2)	Ndrg2 Kiaa1248 Ndr2	Ndrg2
P16460	0.18873	0.0101411	0.16585	Argininosuccinate synthase (EC 6.3.4.5) (Citrulline--aspartate ligase)	Ass1 Ass	Ass1
O70493	0.108774	0.0102035	0.16585	Sorting nexin-12 (SDP8 protein)	Snx12	Snx12
Q8BGH7	-0.217185	0.0102083	0.16585	CDC42 small effector protein 2	Cdc42se2	Cdc42se2
Q80X90	-0.142473	0.0102926	0.166244	Filamin-B (FLN-B) (ABP-280-like protein) (Actin-binding-like protein) (Beta-filamin)	Flnb	Flnb
Q9CPV9	-0.223499	0.0103278	0.166244	P2Y purinoceptor 12 (P2Y12)	P2ry12	P2ry12
Q8R5J9	0.153563	0.0105761	0.169416	PRA1 family protein 3 (ADP-ribosylation factor-like protein 6-interacting protein 5) (ARL-6-interacting protein 5) (Aip-5) (Addicsin) (GTRAP3-18) (Glutamate transporter EAAC1-interacting protein) (Prenylated Rab acceptor protein 2) (Protein JWa)	Arl6ip5 Aip5 Jwa Pra2 Praf3	Arl6ip5
Q00493	0.206895	0.01065	0.169416	Carboxypeptidase E (CPE) (EC 3.4.17.10) (Carboxypeptidase H) (CPH) (Enkephalin convertase) (Prohormone-processing carboxypeptidase)	Cpe	Cpe
Q921E2	-0.116766	0.0107211	0.169416	Ras-related protein Rab-31	Rab31	Rab31
P58064	0.384369	0.0107411	0.169416	28S ribosomal protein S6, mitochondrial (MRP-S6) (S6mt)	Mrps6 Rpms6	Mrps6
Q99JF8	-0.116076	0.0107956	0.169416	PC4 and SFRS1-interacting protein (Lens epithelium-derived growth factor) (mLEDGF)	Psip1 Ledgf	Psip1
Q9QXB9	0.0897455	0.0108158	0.169416	Developmentally-regulated GTP-binding protein 2 (DRG-2) (Translation factor GTPase DRG2) (TRAFAC GTPase DRG2) (EC 3.6.5.-)	Drg2	Drg2
Q8K093	0.160472	0.0109011	0.169989	Thyrotropin-releasing hormone-degrading ectoenzyme (TRH-DE) (TRH-degrading ectoenzyme) (EC 3.4.19.6) (Pyroglutamyl-peptidase II) (PAP-II) (TRH-specific aminopeptidase) (Thyroliberinase)	Trhde	Trhde
Q8BLY3	0.167302	0.0112181	0.174155	Leucine-rich repeat and fibronectin type-III domain-containing protein 3 (Synaptic adhesion-like molecule 4)	Lrfn3 Salm4	Lrfn3
O55135	0.252514	0.011457	0.177076	Eukaryotic translation initiation factor 6 (eIF-6) (B4 integrin interactor) (CAB) (p27(BBP))	Eif6 Itgb4bp	Eif6
Q9D892	0.128902	0.0117595	0.180951	Inosine triphosphate pyrophosphatase (ITPase) (Inosine triphosphatase) (EC 3.6.1.9) (Non-canonical purine NTP pyrophosphatase) (Non-standard purine NTP pyrophosphatase) (Nucleoside-triphosphate diphosphatase) (Nucleoside-triphosphate pyrophosphatase) (NTPase)	Itpa	Itpa
Q9DCV4	-0.1377	0.0120118	0.184023	Regulator of microtubule dynamics protein 1 (RMD-1) (mRMD-1) (Microtubule-associated protein) (Protein FAM82B)	Rmdn1 Fam82b	Rmdn1
Q8VHK1	-0.170519	0.0123046	0.187381	Caskin-2	Caskin2 Kiaa1139	Caskin2
Q7TT45	0.427576	0.0123383	0.187381	Ras-related GTP-binding protein D (Rag D) (RagD) (EC 3.6.5.-)	Rragd Ragd	Rragd
Q9Z103	-0.187248	0.0125469	0.189724	Activity-dependent neuroprotector homeobox protein (Activity-dependent neuroprotective protein)	Adnp	Adnp
Q99K85	-0.150051	0.0128473	0.19343	Phosphoserine aminotransferase (PSAT) (EC 2.6.1.52) (Endometrial progesterone-induced protein) (EPIP) (Phosphohydroxythreonine aminotransferase)	Psat1 Psa Psat	Psat1
Q3TP92	-0.163764	0.0129986	0.194093	CTD nuclear envelope phosphatase 1 (EC 3.1.3.16) (Serine/threonine-protein phosphatase dullard)	Ctdnep1 Dullard	Ctdnep1
O70439	0.286954	0.0130234	0.194093	Syntaxin-7	Stx7 Syn7	Stx7
P52480-2	0.161701	0.013058	0.194093	Pyruvate kinase PKM (EC 2.7.1.40) (Pyruvate kinase muscle isozyme) (Threonine-protein kinase PKM2) (EC 2.7.11.1) (Tyrosine-protein kinase PKM2) (EC 2.7.10.2)	Pkm Pk3 Pkm2 Pykm	Pkm
Q3UNZ8	0.188377	0.0132046	0.195439	Quinone oxidoreductase-like protein 2 (EC 1.-.-.-) (Zeta-crystallin homolog 2)	Cryzl2	Cryzl2
P46097	-0.247655	0.0132942	0.195935	Synaptotagmin-2 (Inositol polyphosphate-binding protein) (IP4-binding protein) (IP4BP) (Synaptotagmin II) (SytII)	Syt2	Syt2
P22723-2	0.269805	0.0135073	0.197956	Gamma-aminobutyric acid receptor subunit gamma-2 (GABA(A) receptor subunit gamma-2)	Gabrg2	Gabrg2
Q9Z268	0.171761	0.0135446	0.197956	RasGAP-activating-like protein 1 (RAS protein activator like 1) (Ras GTPase-activating-like protein)	Rasal1 Rasal	Rasal1
Q9R118	-0.148803	0.0137084	0.199514	Serine protease HTRA1 (EC 3.4.21.-) (High-temperature requirement A serine peptidase 1) (Serine protease 11)	Htra1 Htra Prss11	Htra1
Q8K245	-0.217516	0.0140121	0.201009	UV radiation resistance-associated protein	Uvrag Uvrag1	Uvrag
Q80WM4	-0.245161	0.0140472	0.201009	Hyaluronan and proteoglycan link protein 4 (Brain link protein 2)	Hapln4 Bral2 Lpr4	Hapln4
O08709	0.215506	0.0140483	0.201009	Peroxiredoxin-6 (EC 1.11.1.27) (1-Cys peroxiredoxin) (1-Cys PRX) (Acidic calcium-independent phospholipase A2) (aiPLA2) (EC 3.1.1.4) (Antioxidant protein 2) (Glutathione-dependent peroxiredoxin) (Lysophosphatidylcholine acyltransferase 5) (LPC acyltransferase 5) (LPCAT-5) (Lyso-PC acyltransferase 5) (EC 2.3.1.23) (Non-selenium glutathione peroxidase) (NSGPx)	Prdx6 Aop2 Ltw4 Prdx5	Prdx6
Q8BRT1	-0.0970012	0.0140751	0.201009	CLIP-associating protein 2 (Cytoplasmic linker-associated protein 2)	Clasp2 Kiaa0627	Clasp2
O88342	0.142415	0.0140989	0.201009	WD repeat-containing protein 1 (Actin-interacting protein 1) (AIP1)	Wdr1	Wdr1
Q9R0M6	0.147774	0.0145538	0.206652	Ras-related protein Rab-9A (Sid 99)	Rab9a Rab9 Sid99	Rab9a
Q9JHS4	0.147369	0.0148545	0.210068	ATP-dependent Clp protease ATP-binding subunit clpX-like, mitochondrial	Clpx	Clpx
Q9Z1T1	0.168434	0.0149773	0.210951	AP-3 complex subunit beta-1 (Adaptor protein complex AP-3 subunit beta-1) (Adaptor-related protein complex 3 subunit beta-1) (Beta-3A-adaptin) (Clathrin assembly protein complex 3 beta-1 large chain)	Ap3b1	Ap3b1
Q9D379	0.130979	0.0151008	0.211836	Epoxide hydrolase 1 (EC 3.3.2.9) (Epoxide hydratase) (Microsomal epoxide hydrolase) (mEH)	Ephx1	Ephx1
Q9CQ00	0.421738	0.0156057	0.217936	Distal membrane-arm assembly complex protein 1 (Transmembrane protein 261)	Dmac1 Tmem261	Dmac1
P16054	0.116357	0.0156605	0.217936	Protein kinase C epsilon type (EC 2.7.11.13) (nPKC-epsilon)	Prkce Pkce Pkcea	Prkce
Q9D3D9	-0.276596	0.016287	0.223304	ATP synthase subunit delta, mitochondrial (ATP synthase F1 subunit delta) (F-ATPase delta subunit)	Atp5f1d Atp5d	Atp5f1d
Q3TBW2	-0.279649	0.0162894	0.223304	39S ribosomal protein L10, mitochondrial (L10mt) (MRP-L10)	Mrpl10	Mrpl10
O88487	-0.228267	0.0162968	0.223304	Cytoplasmic dynein 1 intermediate chain 2 (Cytoplasmic dynein intermediate chain 2) (Dynein intermediate chain 2, cytosolic) (DH IC-2)	Dync1i2 Dnci2 Dncic2	Dync1i2
O08599-2	-0.181608	0.0163019	0.223304	Syntaxin-binding protein 1 (Protein unc-18 homolog 1) (Unc18-1) (Protein unc-18 homolog A) (Unc-18A)	Stxbp1	Stxbp1
Q8C6G8	-0.190362	0.0164613	0.224468	WD repeat-containing protein 26	Wdr26	Wdr26
Q8R164	0.125736	0.016538	0.224468	Valacyclovir hydrolase (VACVase) (Valacyclovirase) (EC 3.1.-.-) (Biphenyl hydrolase-like protein)	Bphl	Bphl
P56695	0.285047	0.0165797	0.224468	Wolframin	Wfs1	Wfs1
Q8BXA5	0.170266	0.016942	0.228488	Lipid scramblase CLPTM1L (Cisplatin resistance-related protein 9) (CRR9p) (Cleft lip and palate transmembrane protein 1-like protein) (CLPTM1-like protein)	Clptm1l	Clptm1l
Q8K354	0.116632	0.017457	0.234224	Carbonyl reductase [NADPH] 3 (EC 1.1.1.184) (NADPH-dependent carbonyl reductase 3) (Quinone reductase CBR3) (EC 1.6.5.10)	Cbr3	Cbr3
P62071	-0.138446	0.0175293	0.234224	Ras-related protein R-Ras2 (EC 3.6.5.-)	Rras2	Rras2
Q640R3	-0.17552	0.0175685	0.234224	Hepatocyte cell adhesion molecule (Protein hepaCAM)	Hepacam	Hepacam
P08226	0.199662	0.0177221	0.235374	Apolipoprotein E (Apo-E)	Apoe	Apoe
Q8C522	-0.145278	0.0181407	0.24002	Endonuclease domain-containing 1 protein (EC 3.1.30.-)	Endod1 Kiaa0830	Endod1
Q8R2H9	-0.17748	0.0184144	0.242723	Phosphoethanolamine/phosphocholine phosphatase (EC 3.1.3.75)	Phospho1	Phospho1
P70280	0.173424	0.0186593	0.245027	Vesicle-associated membrane protein 7 (VAMP-7) (Synaptobrevin-like protein 1)	Vamp7 Sybl1	Vamp7
Q9CPW4	0.226125	0.0188641	0.246787	Actin-related protein 2/3 complex subunit 5 (Arp2/3 complex 16 kDa subunit) (p16-ARC)	Arpc5	Arpc5
P51880	0.209854	0.0190578	0.248391	Fatty acid-binding protein, brain (Brain lipid-binding protein) (BLBP) (Brain-type fatty acid-binding protein) (B-FABP) (Fatty acid-binding protein 7)	Fabp7 Blbp	Fabp7
Q64471	0.111271	0.0192334	0.249749	Glutathione S-transferase theta-1 (EC 2.5.1.18) (GST class-theta-1)	Gstt1	Gstt1
Q68FH4	0.292458	0.0195092	0.252391	N-acetylgalactosamine kinase (EC 2.7.1.157) (GalNAc kinase) (Galactokinase 2)	Galk2	Galk2
P58802	0.315407	0.0196346	0.253076	TBC1 domain family member 10A (EBP50-PDX interactor of 64 kDa) (EPI64 protein)	Tbc1d10a Epi64 Tbc1d10	Tbc1d10a
Q91V76	0.10964	0.0197854	0.253351	Ester hydrolase C11orf54 homolog (EC 3.1.-.-)	NA	NA
Q9CS42	-0.115349	0.019801	0.253351	Ribose-phosphate pyrophosphokinase 2 (EC 2.7.6.1) (Phosphoribosyl pyrophosphate synthase II) (PRS-II)	Prps2	Prps2
P07759	-0.295993	0.0199946	0.253594	Serine protease inhibitor A3K (Serpin A3K) (Contrapsin) (SPI-2)	Serpina3k Mcm2 Spi2	Serpina3k
B2RWJ3	0.175057	0.0200123	0.253594	Transmembrane protein 240	Tmem240 Gm5151	Tmem240
Q8BHE8	0.149196	0.020173	0.253594	m-AAA protease-interacting protein 1, mitochondrial (Matrix AAA peptidase-interacting protein 1)	Maip1	Maip1
Q6PDJ6	-0.138932	0.0201791	0.253594	F-box only protein 42	Fbxo42	Fbxo42
P84075	0.175625	0.020183	0.253594	Neuron-specific calcium-binding protein hippocalcin	Hpca	Hpca
Q8K224	-0.139329	0.0207395	0.259653	RNA cytidine acetyltransferase (EC 2.3.1.-) (18S rRNA cytosine acetyltransferase) (N-acetyltransferase 10)	Nat10 Kiaa1709	Nat10
Q8R366	-0.237091	0.0210747	0.262907	Immunoglobulin superfamily member 8 (IgSF8) (CD81 partner 3) (Glu-Trp-Ile EWI motif-containing protein 2) (EWI-2) (Keratinocyte-associated transmembrane protein 4) (KCT-4) (Prostaglandin regulatory-like protein) (PGRL) (CD antigen CD316)	Igsf8 Ewi2 Kct4 Pgrl	Igsf8
B2RUR8	-0.197247	0.0211748	0.263216	OTU domain-containing protein 7B (EC 3.4.19.12) (Cellular zinc finger anti-NF-kappa-B protein) (Zinc finger A20 domain-containing protein 1) (Zinc finger protein Cezanne)	Otud7b	Otud7b
P26231	0.129057	0.0213658	0.263394	Catenin alpha-1 (102 kDa cadherin-associated protein) (Alpha E-catenin) (CAP102)	Ctnna1 Catna1	Ctnna1
Q8CHG3	0.122177	0.0213921	0.263394	GRIP and coiled-coil domain-containing protein 2 (185 kDa Golgi coiled-coil protein) (GCC185)	Gcc2 Kiaa0336	Gcc2
P05132	0.283169	0.0214651	0.263394	cAMP-dependent protein kinase catalytic subunit alpha (PKA C-alpha) (EC 2.7.11.11)	Prkaca Pkaca	Prkaca
Q8K2T1	-0.269023	0.0214908	0.263394	NmrA-like family domain-containing protein 1	Nmral1	Nmral1
Q69Z99	0.410487	0.0217057	0.265097	Zinc finger protein 512	Znf512 Kiaa1805 Zfp512	Znf512
Q9WTR5	0.283841	0.0223842	0.272432	Cadherin-13 (Heart cadherin) (H-cadherin) (Truncated cadherin) (T-cad) (T-cadherin)	Cdh13	Cdh13
Q9QYY0	-0.174937	0.0224965	0.272848	GRB2-associated-binding protein 1 (GRB2-associated binder 1) (Growth factor receptor bound protein 2-associated protein 1)	Gab1	Gab1
P19096	-0.187058	0.022717	0.273697	Fatty acid synthase (EC 2.3.1.85) (Type I Fatty Acid Synthase) [Includes: [Acyl-carrier-protein] S-acetyltransferase (EC 2.3.1.38); [Acyl-carrier-protein] S-malonyltransferase (EC 2.3.1.39); 3-oxoacyl-[acyl-carrier-protein] synthase (EC 2.3.1.41); 3-oxoacyl-[acyl-carrier-protein] reductase (EC 1.1.1.100); 3-hydroxyacyl-[acyl-carrier-protein] dehydratase (EC 4.2.1.59); Enoyl-[acyl-carrier-protein]…	Fasn	Fasn
Q9EQI8	-0.123383	0.0227429	0.273697	39S ribosomal protein L46, mitochondrial (L46mt) (MRP-L46)	Mrpl46	Mrpl46
Q9WUB3	-0.148713	0.0230136	0.273697	Glycogen phosphorylase, muscle form (EC 2.4.1.1) (Myophosphorylase)	Pygm	Pygm
P05201	0.149245	0.0230161	0.273697	Aspartate aminotransferase, cytoplasmic (cAspAT) (EC 2.6.1.1) (EC 2.6.1.3) (Cysteine aminotransferase, cytoplasmic) (Cysteine transaminase, cytoplasmic) (cCAT) (Glutamate oxaloacetate transaminase 1) (Transaminase A)	Got1	Got1
Q9QZ08	0.127272	0.0230488	0.273697	N-acetyl-D-glucosamine kinase (N-acetylglucosamine kinase) (EC 2.7.1.59) (GlcNAc kinase)	Nagk Gnk	Nagk
Q3UM45	0.138113	0.0230548	0.273697	Protein phosphatase 1 regulatory subunit 7 (Protein phosphatase 1 regulatory subunit 22)	Ppp1r7 Sds22	Ppp1r7
Q8VE47	0.246534	0.023193	0.273697	Ubiquitin-like modifier-activating enzyme 5 (Ubiquitin-activating enzyme 5) (UFM1-activating enzyme)	Uba5	Uba5
Q61070	0.134506	0.0231933	0.273697	Etoposide-induced protein 2.4 (p53-induced gene 8 protein)	Ei24 Pig8	Ei24
Q99J99	0.171309	0.0233461	0.274572	3-mercaptopyruvate sulfurtransferase (MST) (EC 2.8.1.2)	Mpst	Mpst
Q5RJH6-3	0.149216	0.0234763	0.275177	Nonsense-mediated mRNA decay factor SMG7 (SMG-7 homolog)	Smg7 Est1c Kiaa0250	Smg7
Q9QUR6	0.157823	0.0236059	0.275771	Prolyl endopeptidase (PE) (EC 3.4.21.26) (Post-proline cleaving enzyme)	Prep Pep	Prep
O35973	-0.168948	0.0237654	0.276709	Period circadian protein homolog 1 (mPER1) (Circadian clock protein PERIOD 1) (Circadian pacemaker protein Rigui)	Per1 Per Rigui	Per1
P17751	0.225322	0.0240699	0.278239	Triosephosphate isomerase (TIM) (EC 5.3.1.1) (Methylglyoxal synthase) (EC 4.2.3.3) (Triose-phosphate isomerase)	Tpi1 Tpi	Tpi1
Q61151	-0.147094	0.0241248	0.278239	Serine/threonine-protein phosphatase 2A 56 kDa regulatory subunit epsilon isoform (PP2A B subunit isoform B'-epsilon) (PP2A B subunit isoform B56-epsilon) (PP2A B subunit isoform PR61-epsilon) (PP2A B subunit isoform R5-epsilon)	Ppp2r5e Kiaa4006	Ppp2r5e
O88983	0.231519	0.0241358	0.278239	Syntaxin-8 (Syntaxin-like protein 3I35)	Stx8	Stx8
E9PV86	0.171373	0.0243559	0.27981	Multiple C2 and transmembrane domain-containing protein 1	Mctp1	Mctp1
P61294	0.204042	0.0244323	0.27981	Ras-related protein Rab-6B (EC 3.6.5.2)	Rab6b D9Bwg0185e	Rab6b
O08917	0.183108	0.0245406	0.280132	Flotillin-1	Flot1	Flot1
Q9QZN4	0.122384	0.0247073	0.281117	F-box only protein 6 (F-box only protein 6b) (F-box protein that recognizes sugar chains 2) (F-box/G-domain protein 2)	Fbxo6 Fbs2 Fbxo6b	Fbxo6
P97490	-0.121259	0.0248734	0.281572	Adenylate cyclase type 8 (EC 4.6.1.1) (ATP pyrophosphate-lyase 8) (Adenylate cyclase type VIII) (Adenylyl cyclase 8) (Ca(2+)/calmodulin-activated adenylyl cyclase)	Adcy8	Adcy8
Q91VN4	-0.205369	0.0249086	0.281572	MICOS complex subunit Mic25 (Coiled-coil-helix-coiled-coil-helix domain-containing protein 6)	Chchd6 Mic25	Chchd6
P45376	0.134758	0.0251849	0.283776	Aldo-keto reductase family 1 member B1 (EC 1.1.1.300) (EC 1.1.1.372) (EC 1.1.1.54) (Aldehyde reductase) (Aldo-keto reductase family 1 member B3) (Aldose reductase) (AR) (EC 1.1.1.21)	Akr1b1 Akr1b3 Aldor1 Aldr1 Alr2	Akr1b1
Q9D154	-0.161904	0.0253237	0.283936	Leukocyte elastase inhibitor A (Serine protease inhibitor EIA) (Serpin B1a)	Serpinb1a Serpinb1	Serpinb1a
Q61282	-0.176451	0.0254321	0.283936	Aggrecan core protein (Cartilage-specific proteoglycan core protein) (CSPCP)	Acan Agc Agc1	Acan
Q64669	0.142158	0.0254538	0.283936	NAD(P)H dehydrogenase [quinone] 1 (EC 1.6.5.2) (Azoreductase) (DT-diaphorase) (DTD) (Menadione reductase) (NAD(P)H:quinone oxidoreductase 1) (Phylloquinone reductase) (Quinone reductase 1) (QR1)	Nqo1 Dia4 Nmo1 Nmor1	Nqo1
P10649	0.202902	0.0255242	0.283936	Glutathione S-transferase Mu 1 (EC 2.5.1.18) (GST 1-1) (GST class-mu 1) (Glutathione S-transferase GT8.7) (pmGT10)	Gstm1	Gstm1
P98200	-0.150364	0.0258422	0.285934	Phospholipid-transporting ATPase IB (EC 7.6.2.1) (ATPase class I type 8A member 2) (P4-ATPase flippase complex alpha subunit ATP8A2)	Atp8a2	Atp8a2
Q7TQG1	-0.122391	0.0258675	0.285934	Pleckstrin homology domain-containing family A member 6 (PH domain-containing family A member 6) (Phosphoinositol 3-phosphate-binding protein 3) (PEPP-3)	Plekha6 Pepp3	Plekha6
Q8R373	0.334276	0.025985	0.286327	CXADR-like membrane protein (Adipocyte adhesion molecule) (Adipocyte-specific protein 5) (Coxsackie- and adenovirus receptor-like membrane protein) (CAR-like membrane protein)	Clmp Acam Asam Asp5	Clmp
Q9D0K2	0.114772	0.0261642	0.287395	Succinyl-CoA:3-ketoacid coenzyme A transferase 1, mitochondrial (SCOT) (EC 2.8.3.5) (3-oxoacid CoA-transferase 1) (Somatic-type succinyl-CoA:3-oxoacid CoA-transferase) (SCOT-s) (Succinyl-CoA:3-oxoacid CoA transferase)	Oxct1 Oxct Scot	Oxct1
P12815	-0.0968883	0.0264762	0.289911	Programmed cell death protein 6 (ALG-257) (Apoptosis-linked gene 2 protein) (ALG-2) (PMP41)	Pdcd6 Alg2	Pdcd6
O35963	0.203978	0.0268078	0.292624	Ras-related protein Rab-33B	Rab33b	Rab33b
Q9D658	-0.0838415	0.0270277	0.294063	Protein tyrosine phosphatase type IVA 3 (EC 3.1.3.48) (Protein-tyrosine phosphatase 4a3) (Protein-tyrosine phosphatase of regenerating liver 3) (PRL-3)	Ptp4a3 Prl3	Ptp4a3
Q8BM13	-0.20691	0.0271953	0.294063	Noelin-2 (Olfactomedin-2)	Olfm2	Olfm2
P17183	0.224829	0.0272532	0.294063	Gamma-enolase (EC 4.2.1.11) (2-phospho-D-glycerate hydro-lyase) (Enolase 2) (Neural enolase) (Neuron-specific enolase) (NSE)	Eno2 Eno-2	Eno2
Q8BHH2	0.114272	0.0272764	0.294063	Ras-related protein Rab-9B	Rab9b	Rab9b
P14206	-0.143054	0.0274417	0.294352	40S ribosomal protein SA (37 kDa laminin receptor precursor) (37LRP) (37 kDa oncofetal antigen) (37/67 kDa laminin receptor) (LRP/LR) (67 kDa laminin receptor) (67LR) (Laminin receptor 1) (LamR) (Laminin-binding protein precursor p40) (LBP/p40) (OFA/iLRP)	Rpsa Lamr1 P40-8	Rpsa
Q9R0P3	0.126621	0.0274717	0.294352	S-formylglutathione hydrolase (FGH) (EC 3.1.2.12) (Esterase 10) (Esterase D) (Sid 478)	Esd Es10 Sid478	Esd
Q3U5Q7	0.104664	0.0276343	0.294699	UMP-CMP kinase 2, mitochondrial (EC 2.7.4.14) (Nucleoside-diphosphate kinase) (EC 2.7.4.6) (Thymidylate kinase LPS-inducible member) (TYKi)	Cmpk2 Tyki	Cmpk2
Q8K0G5	0.0859614	0.0276728	0.294699	EARP and GARP complex-interacting protein 1 (Endosome-associated recycling protein-interacting protein) (Golgi-associated retrograde protein-interacting protein) (Tumor-suppressing STF cDNA 1 protein) (Tumor-suppressing subchromosomal transferable fragment candidate gene 1 protein)	Eipr1 Tssc1	Eipr1
Q8R1F0	-0.19992	0.0279271	0.296264	Leydig cell tumor 10 kDa protein homolog	D8Ertd738e	D8Ertd738e
Q5BLK4	-0.119222	0.0279895	0.296264	Terminal uridylyltransferase 7 (TUTase 7) (EC 2.7.7.52) (Zinc finger CCHC domain-containing protein 6)	Tut7 Kiaa1711 Zcchc6	Tut7
P55194	0.273678	0.0281563	0.296995	SH3 domain-binding protein 1 (3BP-1)	Sh3bp1 3bp1	Sh3bp1
O35684	0.303949	0.0282286	0.296995	Neuroserpin (Peptidase inhibitor 12) (PI-12) (Serine protease inhibitor 17) (Serpin I1)	Serpini1 Pi12 Spi17	Serpini1
Q9CPR1	0.104654	0.0286254	0.299603	RWD domain-containing protein 4	Rwdd4 Rwdd4a	Rwdd4
Q9JKB1	0.159239	0.0286479	0.299603	Ubiquitin carboxyl-terminal hydrolase isozyme L3 (UCH-L3) (EC 3.4.19.12) (Ubiquitin thioesterase L3)	Uchl3	Uchl3
P18653	-0.0925488	0.0293304	0.305106	Ribosomal protein S6 kinase alpha-1 (S6K-alpha-1) (EC 2.7.11.1) (90 kDa ribosomal protein S6 kinase 1) (p90-RSK 1) (p90RSK1) (p90S6K) (MAP kinase-activated protein kinase 1a) (MAPK-activated protein kinase 1a) (MAPKAP kinase 1a) (MAPKAPK-1a) (Ribosomal S6 kinase 1) (RSK-1)	Rps6ka1 Mapkapk1a Rsk1	Rps6ka1
Q61753	-0.188179	0.029363	0.305106	D-3-phosphoglycerate dehydrogenase (3-PGDH) (EC 1.1.1.95) (A10)	Phgdh	Phgdh
P70699	0.100125	0.0294362	0.305106	Lysosomal alpha-glucosidase (EC 3.2.1.20) (Acid maltase)	Gaa	Gaa
Q9JLV5	0.079146	0.0297655	0.307606	Cullin-3 (CUL-3)	Cul3	Cul3
Q8BX17	-0.14421	0.0300051	0.309167	Gem-associated protein 5 (Gemin5)	Gemin5	Gemin5
Q64133	-0.0920731	0.0300979	0.309211	Amine oxidase [flavin-containing] A (EC 1.4.3.21) (EC 1.4.3.4) (Monoamine oxidase type A) (MAO-A)	Maoa	Maoa
P49710	0.16584	0.0302546	0.309687	Hematopoietic lineage cell-specific protein (Hematopoietic cell-specific LYN substrate 1) (LckBP1)	Hcls1 Hs1	Hcls1
Q9CQF9	0.0868723	0.0303215	0.309687	Prenylcysteine oxidase 1 (EC 1.8.3.5) (Prenylcysteine lyase)	Pcyox1 Kiaa0908 Pcly	Pcyox1
P00405	-0.147943	0.03054	0.311009	Cytochrome c oxidase subunit 2 (EC 7.1.1.9) (Cytochrome c oxidase polypeptide II)	Mtco2 COII COX2 mt-Co2	Mtco2
Q9D2U5	-0.120566	0.0309359	0.313487	N-alpha-acetyltransferase 38, NatC auxiliary subunit (LSM domain-containing protein 1)	Naa38 Lsmd1	Naa38
Q8VD04	0.0834387	0.0309628	0.313487	GRIP1-associated protein 1 (GRASP-1) (HCMV-interacting protein) [Cleaved into: GRASP-1 C-terminal chain (30kDa C-terminus form)]	Gripap1 DXImx47e Kiaa1167	Gripap1
Q5XG69	0.112151	0.031415	0.316557	Soluble lamin-associated protein of 75 kDa (SLAP75) (Protein FAM169A)	Fam169a Kiaa0888	Fam169a
Q91Y86	0.159139	0.0314472	0.316557	Mitogen-activated protein kinase 8 (MAP kinase 8) (MAPK 8) (EC 2.7.11.24) (Stress-activated protein kinase JNK1) (c-Jun N-terminal kinase 1)	Mapk8 Jnk1 Prkm8	Mapk8
Q5DTT2-2	0.223155	0.0317018	0.318202	PH and SEC7 domain-containing protein 1 (Exchange factor for ADP-ribosylation factor guanine nucleotide factor 6) (Exchange factor for ARF6) (Exchange factor for ARF6 A) (Pleckstrin homology and SEC7 domain-containing protein 1)	Psd Efa6a Kiaa2011 Psd1	Psd
P60761	0.218216	0.03186	0.318874	Neurogranin (Ng) (RC3) [Cleaved into: NEUG(55-78)]	Nrgn	Nrgn
Q91Z53	-0.0902042	0.0321995	0.321351	Glyoxylate reductase/hydroxypyruvate reductase (EC 1.1.1.79) (EC 1.1.1.81)	Grhpr Glxr	Grhpr
Q8CJ19	-0.128363	0.0326717	0.325123	[F-actin]-monooxygenase MICAL3 (EC 1.14.13.225) (Molecule interacting with CasL protein 3) (MICAL-3)	Mical3 Kiaa0819 Kiaa1364	Mical3
Q8C0D4	0.125528	0.0327636	0.325123	Rho GTPase-activating protein 12 (Rho-type GTPase-activating protein 12)	Arhgap12	Arhgap12
Q99J45	-0.129978	0.0331664	0.328085	Nuclear receptor-binding protein (HLS7-interacting protein kinase) (MLF1 adapter molecule)	Nrbp1 Madm Nrbp	Nrbp1
Q99J08	0.0950336	0.0332499	0.328085	SEC14-like protein 2 (Alpha-tocopherol-associated protein) (TAP)	Sec14l2	Sec14l2
P59108	-0.110343	0.0334908	0.328657	Copine-2 (Copine II)	Cpne2	Cpne2
Q02257	-0.167819	0.0335443	0.328657	Junction plakoglobin (Desmoplakin III) (Desmoplakin-3)	Jup	Jup
Q9QXV8	0.162278	0.0335902	0.328657	Protein sprouty homolog 2 (Spry-2)	Spry2	Spry2
Q8CGC4	-0.144435	0.0336972	0.328783	Protein LSM14 homolog B (RNA-associated protein 55B) (mRAP55B)	Lsm14b Fam61b Rap55b	Lsm14b
P62915	0.16135	0.034098	0.331767	Transcription initiation factor IIB (EC 2.3.1.48) (General transcription factor TFIIB) (RNA polymerase II alpha initiation factor)	Gtf2b	Gtf2b
Q9JHW2	0.115964	0.0343152	0.332953	Omega-amidase NIT2 (EC 3.5.1.3) (Nitrilase homolog 2)	Nit2 D16Ertd502e	Nit2
Q505B7	0.142595	0.0348763	0.33746	Protein archease (Protein ZBTB8OS)	Zbtb8os Arch	Zbtb8os
Q9WUA2	-0.0803383	0.0350734	0.338429	Phenylalanine--tRNA ligase beta subunit (EC 6.1.1.20) (Phenylalanyl-tRNA synthetase beta subunit) (PheRS)	Farsb Farsl Farslb Frsb	Farsb
Q8BUN5	0.277862	0.0352885	0.339403	Mothers against decapentaplegic homolog 3 (MAD homolog 3) (Mad3) (Mothers against DPP homolog 3) (mMad3) (SMAD family member 3) (SMAD 3) (Smad3)	Smad3 Madh3	Smad3
Q8BUY8	-0.139474	0.0354409	0.339403	G-protein coupled receptor-associated sorting protein 2 (GASP-2)	Gprasp2	Gprasp2
Q8VCF0	-0.181669	0.0355037	0.339403	Mitochondrial antiviral-signaling protein (MAVS) (CARD adapter inducing interferon beta) (Cardif) (Interferon beta promoter stimulator protein 1) (IPS-1) (Virus-induced-signaling adapter) (VISA)	Mavs Ips1 Visa	Mavs
Q9DBS1	0.15099	0.035563	0.339403	Transmembrane protein 43 (Protein LUMA)	Tmem43	Tmem43
Q8BP47	0.155989	0.0360411	0.343029	Asparagine--tRNA ligase, cytoplasmic (EC 6.1.1.22) (Asparaginyl-tRNA synthetase) (AsnRS) (Asparaginyl-tRNA synthetase 1)	NARS1 Nars	NARS1
B2RXS4	0.0926872	0.0361452	0.343085	Plexin-B2	Plxnb2	Plxnb2
Q99LX0	0.140974	0.0368379	0.348295	Parkinson disease protein 7 homolog (Maillard deglycase) (Parkinsonism-associated deglycase) (Protein DJ-1) (DJ-1) (Protein/nucleic acid deglycase DJ-1) (EC 3.1.2.-, EC 3.5.1.-, EC 3.5.1.124)	Park7	Park7
Q9D8X2	0.162478	0.0368936	0.348295	Coiled-coil domain-containing protein 124	Ccdc124	Ccdc124
Q8R2R9	-0.0978054	0.0370233	0.348578	AP-3 complex subunit mu-2 (Adaptor-related protein complex 3 subunit mu-2) (Clathrin assembly protein assembly protein complex 3 mu-2 medium chain) (Clathrin coat assembly protein AP47 homolog 2) (Clathrin coat-associated protein AP47 homolog 2) (Golgi adaptor AP-1 47 kDa protein homolog 2) (HA1 47 kDa subunit homolog 2) (Mu3B-adaptin) (m3B) (P47B)	Ap3m2	Ap3m2
Q5U4C1	-0.171386	0.0371242	0.348588	G-protein coupled receptor-associated sorting protein 1 (GASP-1)	Gprasp1 Kiaa0443	Gprasp1
P52480	0.0915673	0.0377552	0.353563	Pyruvate kinase PKM (EC 2.7.1.40) (Pyruvate kinase muscle isozyme) (Threonine-protein kinase PKM2) (EC 2.7.11.1) (Tyrosine-protein kinase PKM2) (EC 2.7.10.2)	Pkm Pk3 Pkm2 Pykm	Pkm
Q3ULZ2	0.398569	0.0380745	0.354977	FH2 domain-containing protein 1 (Inverted formin-1)	Fhdc1 Inf1 Kiaa1727	Fhdc1
P70202	0.20359	0.0381095	0.354977	Latexin (Endogenous carboxypeptidase inhibitor) (ECI) (Tissue carboxypeptidase inhibitor) (TCI)	Lxn	Lxn
P48758	0.0986443	0.0383279	0.35516	Carbonyl reductase [NADPH] 1 (EC 1.1.1.184) (15-hydroxyprostaglandin dehydrogenase [NADP(+)]) (EC 1.1.1.196, EC 1.1.1.197) (20-beta-hydroxysteroid dehydrogenase) (Alcohol dehydrogenase [NAD(P)+] CBR1) (EC 1.1.1.71) (NADPH-dependent carbonyl reductase 1) (Prostaglandin 9-ketoreductase) (PG-9-KR) (Prostaglandin-E(2) 9-reductase) (EC 1.1.1.189)	Cbr1 Cbr	Cbr1
Q60960	-0.136637	0.0383324	0.35516	Importin subunit alpha-5 (Importin alpha-S1) (Karyopherin subunit alpha-1) (Nucleoprotein interactor 1) (NPI-1) (RAG cohort protein 2) (SRP1-beta)	Kpna1 Rch2	Kpna1
Q99KD5	-0.151163	0.0385507	0.356237	Protein unc-45 homolog A (Unc-45A) (Stromal membrane-associated protein 1) (SMAP-1)	Unc45a Smap1	Unc45a
P12658	0.181272	0.0386959	0.356635	Calbindin (Calbindin D28) (D-28K) (PCD-29) (Spot 35 protein) (Vitamin D-dependent calcium-binding protein, avian-type)	Calb1	Calb1
Q3ULF4	-0.0756433	0.0395107	0.363187	Paraplegin (EC 3.4.24.-) (Spastic paraplegia 7 protein)	Spg7	Spg7
Q9DBP5	0.154619	0.0396721	0.363454	UMP-CMP kinase (EC 2.7.4.14) (Deoxycytidylate kinase) (CK) (dCMP kinase) (Nucleoside-diphosphate kinase) (EC 2.7.4.6) (Uridine monophosphate/cytidine monophosphate kinase) (UMP/CMP kinase) (UMP/CMPK)	Cmpk1 Cmk Cmpk Uck Umk Umpk	Cmpk1
Q8BVG8	0.117851	0.0397479	0.363454	Probable N-acetyltransferase 14 (EC 2.3.1.-)	Nat14	Nat14
Q8BHC1	0.0820412	0.0403299	0.367319	Ras-related protein Rab-39B	Rab39b	Rab39b
P31001	-0.0963187	0.040381	0.367319	Desmin	Des	Des
P12382	0.104945	0.0407451	0.369669	ATP-dependent 6-phosphofructokinase, liver type (ATP-PFK) (PFK-L) (EC 2.7.1.11) (6-phosphofructokinase type B) (Phosphofructo-1-kinase isozyme B) (PFK-B) (Phosphohexokinase)	Pfkl Pfk-l Pfkb	Pfkl
Q8CI61	-0.180303	0.0410199	0.370977	BAG family molecular chaperone regulator 4 (BAG-4) (Bcl-2-associated athanogene 4) (Silencer of death domains)	Bag4 Sodd	Bag4
Q8VHQ9	-0.10461	0.0411017	0.370977	Acyl-coenzyme A thioesterase 11 (Acyl-CoA thioesterase 11) (EC 3.1.2.-) (Acyl-CoA thioester hydrolase 11) (Adipose-associated thioesterase) (Brown fat-inducible thioesterase) (BFIT) (Palmitoyl-coenzyme A thioesterase) (EC 3.1.2.2)	Acot11 Bfit Thea	Acot11
P56873	-0.115312	0.0412894	0.371711	Protein ZNRD2 (Autoantigen p27 homolog) (Protein C184L) (Sjoegren syndrome/scleroderma autoantigen 1 homolog) (Zinc ribbon domain-containing protein 2)	Znrd2 C184l Sssca1	Znrd2
P70296	0.234054	0.0416727	0.374197	Phosphatidylethanolamine-binding protein 1 (PEBP-1) (HCNPpp) [Cleaved into: Hippocampal cholinergic neurostimulating peptide (HCNP)]	Pebp1 Pbp Pebp	Pebp1
O89084	-0.125466	0.0420112	0.374587	cAMP-specific 3',5'-cyclic phosphodiesterase 4A (EC 3.1.4.53)	Pde4a	Pde4a
Q3TES0	-0.148026	0.0421804	0.374587	IQ motif and SEC7 domain-containing protein 3	Iqsec3 Kiaa1110	Iqsec3
Q9DBS2	0.116875	0.0423039	0.374587	Tumor protein p63-regulated gene 1-like protein (Mossy fiber terminal-associated vertebrate-specific presynaptic protein) (Protein FAM79A)	Tprg1l Fam79a Mover Tprgl	Tprg1l
Q9CQC9	0.104494	0.0423606	0.374587	GTP-binding protein SAR1b	Sar1b Sara1b Sara2	Sar1b
Q8CCJ4	-0.192515	0.0424682	0.374587	APC membrane recruitment protein 2 (Amer2) (Protein FAM123A)	Amer2 Fam123a	Amer2
Q8K0S0	0.103063	0.0425065	0.374587	Phytanoyl-CoA hydroxylase-interacting protein (Phytanoyl-CoA hydroxylase-associated protein 1) (PAHX-AP1) (PAHXAP1)	Phyhip	Phyhip
P60487	0.101315	0.0426532	0.374587	Chronophin (EC 3.1.3.16) (EC 3.1.3.74) (Pyridoxal 5'-phosphate phosphatase) (Pyridoxal phosphate phosphatase) (PLP phosphatase)	Pdxp Cin Plp Plpp	Pdxp
Q91YU6	-0.0923518	0.0426909	0.374587	Leucine zipper putative tumor suppressor 2 (Protein LAPSER1)	Lzts2 Kiaa1813 Lapser1	Lzts2
Q924M7	0.142991	0.0427925	0.374587	Mannose-6-phosphate isomerase (EC 5.3.1.8) (Phosphohexomutase) (Phosphomannose isomerase) (PMI)	Mpi Mpi1 Pmi	Mpi
Q8BWY3	0.141295	0.0428517	0.374587	Eukaryotic peptide chain release factor subunit 1 (Eukaryotic release factor 1) (eRF1)	Etf1	Etf1
P26516	0.094588	0.0428957	0.374587	26S proteasome non-ATPase regulatory subunit 7 (26S proteasome regulatory subunit RPN8) (26S proteasome regulatory subunit S12) (Mov34 protein) (Proteasome subunit p40)	Psmd7 Mov-34 Mov34	Psmd7
Q9D1G1	0.119818	0.0433095	0.37487	Ras-related protein Rab-1B (EC 3.6.5.2)	Rab1b	Rab1b
P39054	-0.151232	0.0433151	0.37487	Dynamin-2 (EC 3.6.5.5) (Dynamin UDNM)	Dnm2 Dyn2	Dnm2
Q9DBT5	-0.0940727	0.0433673	0.37487	AMP deaminase 2 (EC 3.5.4.6) (AMP deaminase isoform L)	Ampd2	Ampd2
O70194	0.135035	0.0434941	0.37487	Eukaryotic translation initiation factor 3 subunit D (eIF3d) (Eukaryotic translation initiation factor 3 subunit 7) (eIF-3-zeta) (eIF3 p66)	Eif3d Eif3s7	Eif3d
Q9D1G3	-0.101402	0.0434984	0.37487	Protein-cysteine N-palmitoyltransferase HHAT-like protein (Glycerol uptake/transporter homolog) (Hedgehog acyltransferase-like protein)	Hhatl Gup1 Kiaa1173	Hhatl
Q9CPW0	-0.0750548	0.0436436	0.37487	Contactin-associated protein-like 2 (Cell recognition molecule Caspr2)	Cntnap2 Kiaa0868	Cntnap2
Q99LD8	-0.123824	0.0437034	0.37487	N(G),N(G)-dimethylarginine dimethylaminohydrolase 2 (DDAH-2) (Dimethylarginine dimethylaminohydrolase 2) (EC 3.5.3.18) (DDAHII) (Dimethylargininase-2)	Ddah2	Ddah2
P28662	0.200313	0.0438556	0.37487	Brain protein I3	Bri3	Bri3
O08807	0.0762376	0.0439731	0.37487	Peroxiredoxin-4 (EC 1.11.1.24) (Antioxidant enzyme AOE372) (Peroxiredoxin IV) (Prx-IV) (Thioredoxin peroxidase AO372) (Thioredoxin-dependent peroxide reductase A0372) (Thioredoxin-dependent peroxiredoxin 4)	Prdx4	Prdx4
Q91YI0	0.15218	0.0440014	0.37487	Argininosuccinate lyase (ASAL) (EC 4.3.2.1) (Arginosuccinase)	Asl	Asl
Q8BHL7	-0.152855	0.0443642	0.376662	CDC42 small effector protein 1	Cdc42se1	Cdc42se1
O54829	0.100417	0.0444274	0.376662	Regulator of G-protein signaling 7 (RGS7)	Rgs7	Rgs7
P80560	0.121171	0.044645	0.377141	Receptor-type tyrosine-protein phosphatase N2 (R-PTP-N2) (EC 3.1.3.-) (EC 3.1.3.48) (PTP IA-2beta) (Phogrin) (Protein tyrosine phosphatase-NP) (PTP-NP) [Cleaved into: IA-2beta71; IA-2beta64; IA-2beta60]	Ptprn2	Ptprn2
P63143	-0.163428	0.0446997	0.377141	Voltage-gated potassium channel subunit beta-1 (EC 1.1.1.-) (K(+) channel subunit beta-1) (Kv-beta-1)	Kcnab1 Kvb1	Kcnab1
Q9JJY3	0.0756349	0.0448357	0.377376	Sphingomyelin phosphodiesterase 3 (EC 3.1.4.12) (Neutral sphingomyelinase 2) (nSMase-2) (nSMase2) (Neutral sphingomyelinase II)	Smpd3	Smpd3
Q9CR09	0.0861098	0.0449575	0.377492	Ubiquitin-fold modifier-conjugating enzyme 1 (Ufm1-conjugating enzyme 1)	Ufc1	Ufc1
O88844	0.148286	0.0456995	0.382802	Isocitrate dehydrogenase [NADP] cytoplasmic (IDH) (IDH1) (EC 1.1.1.42) (Cytosolic NADP-isocitrate dehydrogenase) (IDPc) (NADP(+)-specific ICDH) (Oxalosuccinate decarboxylase)	Idh1	Idh1
O08997	0.359934	0.0460599	0.384692	Copper transport protein ATOX1 (Metal transport protein ATX1)	Atox1	Atox1
Q9Z2V6	0.0869747	0.0463231	0.384692	Histone deacetylase 5 (HD5) (EC 3.5.1.98) (Histone deacetylase mHDA1)	Hdac5	Hdac5
P43274	-0.283283	0.0464802	0.384692	Histone H1.4 (H1 VAR.2) (H1e)	H1-4 H1f4 Hist1h1e	H1-4
Q9ERE7	0.107507	0.0466412	0.384692	LRP chaperone MESD (LDLR chaperone MESD) (Mesoderm development candidate 2) (Mesoderm development protein)	Mesd Mesdc2	Mesd
Q8BGV8	-0.133397	0.046655	0.384692	Mitochondrial dynamics protein MID51 (Mitochondrial dynamics protein of 51 kDa homolog) (Mitochondrial elongation factor 1) (Smith-Magenis syndrome chromosomal region candidate gene 7 protein-like)	Mief1 Mid51 Smcr7l	Mief1
P10922	-0.260083	0.0466661	0.384692	Histone H1.0 (Histone H1') (Histone H1(0)) (MyD196) [Cleaved into: Histone H1.0, N-terminally processed]	H1-0 H1f0 H1fv	H1-0
Q61011	0.221715	0.0468044	0.384692	Guanine nucleotide-binding protein G(I)/G(S)/G(T) subunit beta-3 (Transducin beta chain 3)	Gnb3	Gnb3
Q9CR67	-0.124222	0.0468904	0.384692	Transmembrane protein 33 (Protein DB83)	Tmem33 Db83	Tmem33
Q91VW3	0.263191	0.0469164	0.384692	SH3 domain-binding glutamic acid-rich-like protein 3	Sh3bgrl3	Sh3bgrl3
P29387	0.167087	0.0470795	0.384788	Guanine nucleotide-binding protein subunit beta-4 (Transducin beta chain 4)	Gnb4	Gnb4
Q60823	0.077482	0.0471484	0.384788	RAC-beta serine/threonine-protein kinase (EC 2.7.11.1) (Protein kinase Akt-2) (Protein kinase B beta) (PKB beta) (RAC-PK-beta)	Akt2	Akt2
Q5SWP3	-0.271672	0.0479434	0.390356	NAC-alpha domain-containing protein 1	Nacad Kiaa0363	Nacad
Q2KN98	-0.0889765	0.0481499	0.390356	Cytospin-A (SPECC1-like protein) (Sperm antigen with calponin homology and coiled-coil domains 1-like)	Specc1l Cytsa Kiaa0376	Specc1l
Q9CR70	-0.159589	0.0481659	0.390356	EKC/KEOPS complex subunit Lage3 (ITBA2 protein homolog) (L antigen family member 3)	Lage3 Itba2	Lage3
Q61598	0.169593	0.0485767	0.392774	Rab GDP dissociation inhibitor beta (Rab GDI beta) (GDI-3) (Guanosine diphosphate dissociation inhibitor 2) (GDI-2)	Gdi2 Gdi3	Gdi2
P14094	-0.145155	0.0492871	0.396172	Sodium/potassium-transporting ATPase subunit beta-1 (Sodium/potassium-dependent ATPase subunit beta-1)	Atp1b1 Atp4b	Atp1b1
Q8BLF1	0.0884277	0.0492999	0.396172	Neutral cholesterol ester hydrolase 1 (NCEH) (EC 3.1.1.-) (Acetylalkylglycerol acetylhydrolase) (2-acetyl MAGE hydrolase) (EC 3.1.1.71) (Arylacetamide deacetylase-like 1) (Chlorpyrifos oxon-binding protein) (CPO-BP)	Nceh1 Aadacl1 Kiaa1363	Nceh1
Q9CPT4	0.174487	0.0493372	0.396172	Myeloid-derived growth factor (MYDGF)	Mydgf D17Wsu104e	Mydgf
Q64331	-0.0976405	0.0497048	0.398208	Unconventional myosin-VI (Protein twist) (Unconventional myosin-6)	Myo6 Sv	Myo6
Q9D882	0.223089	0.0499015	0.398869	Protein FAM241B	Fam241b	Fam241b
Q8VE95	-0.130446	0.0504255	0.402138	UPF0598 protein C8orf82 homolog	NA	NA
Q3UYG8	0.130481	0.0507648	0.403616	ADP-ribose glycohydrolase MACROD2 (MACRO domain-containing protein 2) (O-acetyl-ADP-ribose deacetylase MACROD2) (EC 3.5.1.-) ([Protein ADP-ribosylaspartate] hydrolase MACROD2) (EC 3.2.2.-) ([Protein ADP-ribosylglutamate] hydrolase MACROD2) (EC 3.2.2.-)	Macrod2	Macrod2
P62962	0.133485	0.0508419	0.403616	Profilin-1 (Profilin I)	Pfn1	Pfn1
Q8C4Q6	0.112937	0.0513785	0.40549	Axin interactor, dorsalization-associated protein (Axin interaction partner and dorsalization antagonist)	Aida	Aida
Q9Z2W9	0.10687	0.0513968	0.40549	Glutamate receptor 3 (GluR-3) (AMPA-selective glutamate receptor 3) (GluR-C) (GluR-K3) (Glutamate receptor ionotropic, AMPA 3) (GluA3)	Gria3 Glur3 Kiaa4184	Gria3
Q9R0P5	0.156091	0.051527	0.40549	Destrin (Actin-depolymerizing factor) (ADF) (Sid 23)	Dstn Dsn Sid23	Dstn
P57746	0.11195	0.0515555	0.40549	V-type proton ATPase subunit D (V-ATPase subunit D) (V-ATPase 28 kDa accessory protein) (Vacuolar proton pump subunit D)	Atp6v1d Atp6m Vatd	Atp6v1d
Q03717	-0.141354	0.0516585	0.40549	Potassium voltage-gated channel subfamily B member 1 (Voltage-gated potassium channel subunit Kv2.1) (mShab)	Kcnb1	Kcnb1
Q3UQN2	-0.145573	0.051818	0.405831	F-BAR domain only protein 2	Fcho2	Fcho2
Q9CXF4	-0.119648	0.0526446	0.410424	TBC1 domain family member 15 (GTPase-activating protein RAB7) (GAP for RAB7) (Rab7-GAP)	Tbc1d15	Tbc1d15
O88958	0.115944	0.0528045	0.410424	Glucosamine-6-phosphate isomerase 1 (EC 3.5.99.6) (Glucosamine-6-phosphate deaminase 1) (GNPDA 1) (GlcN6P deaminase 1) (Oscillin)	Gnpda1 Gnpi	Gnpda1
O54833	0.0873674	0.0528702	0.410424	Casein kinase II subunit alpha' (CK II alpha') (EC 2.7.11.1)	Csnk2a2	Csnk2a2
P21460	0.187222	0.0529366	0.410424	Cystatin-C (Cystatin-3)	Cst3	Cst3
B1AR13	-0.123467	0.052992	0.410424	CDGSH iron-sulfur domain-containing protein 3, mitochondrial (Melanoma nuclear protein 13)	Cisd3 Mel-13 Mel13	Cisd3
Q8VEK0	0.120254	0.0532805	0.411078	Cell cycle control protein 50A (P4-ATPase flippase complex beta subunit TMEM30A) (Transmembrane protein 30A)	Tmem30a Cdc50a D9Wsu20e	Tmem30a
Q9JKV1	-0.17871	0.0533585	0.411078	Proteasomal ubiquitin receptor ADRM1 (110 kDa cell membrane glycoprotein) (Gp110) (Adhesion-regulating molecule 1) (ARM-1) (Rpn13 homolog)	Adrm1 Gp110	Adrm1
Q9R112	-0.0830118	0.0535675	0.411078	Sulfide:quinone oxidoreductase, mitochondrial (SQOR) (EC 1.8.5.8) (Sulfide quinone oxidoreductase)	Sqor Sqrdl	Sqor
Q8C1A5	0.100971	0.0535869	0.411078	Thimet oligopeptidase (EC 3.4.24.15)	Thop1	Thop1
Q9DCD0	0.118325	0.0536649	0.411078	6-phosphogluconate dehydrogenase, decarboxylating (EC 1.1.1.44)	Pgd	Pgd
Q8CD26	0.0945169	0.0540158	0.41286	Solute carrier family 35 member E1	Slc35e1	Slc35e1
P23116	0.0751537	0.0541855	0.413253	Eukaryotic translation initiation factor 3 subunit A (eIF3a) (Centrosomin) (Eukaryotic translation initiation factor 3 subunit 10) (eIF-3-theta) (eIF3 p167) (eIF3 p180) (eIF3 p185) (p162)	Eif3a Csma Eif3 Eif3s10	Eif3a
Q9CQI7	-0.0919668	0.0545435	0.414707	U2 small nuclear ribonucleoprotein B'' (U2 snRNP B'')	Snrpb2	Snrpb2
Q8BVU5	0.114614	0.0546136	0.414707	ADP-ribose pyrophosphatase, mitochondrial (EC 3.6.1.13) (ADP-ribose diphosphatase) (ADP-ribose phosphohydrolase) (Adenosine diphosphoribose pyrophosphatase) (ADPR-PPase) (Nucleoside diphosphate-linked moiety X motif 9) (Nudix motif 9)	Nudt9	Nudt9
Q63959	-0.258453	0.0548503	0.415601	Potassium voltage-gated channel subfamily C member 3 (KSHIIID) (Voltage-gated potassium channel subunit Kv3.3)	Kcnc3	Kcnc3
P61922	0.119298	0.055057	0.415674	4-aminobutyrate aminotransferase, mitochondrial (EC 2.6.1.19) ((S)-3-amino-2-methylpropionate transaminase) (EC 2.6.1.22) (GABA aminotransferase) (GABA-AT) (Gamma-amino-N-butyrate transaminase) (GABA transaminase) (GABA-T) (L-AIBAT)	Abat Gabat	Abat
Q9CWF2	0.306136	0.0552319	0.415674	Tubulin beta-2B chain	Tubb2b	Tubb2b
P21550	0.135193	0.0552601	0.415674	Beta-enolase (EC 4.2.1.11) (2-phospho-D-glycerate hydro-lyase) (Enolase 3) (Muscle-specific enolase) (MSE) (Skeletal muscle enolase)	Eno3 Eno-3	Eno3
Q8R3R8	0.092988	0.0555008	0.415674	Gamma-aminobutyric acid receptor-associated protein-like 1 (GABA(A) receptor-associated protein-like 1) (Glandular epithelial cell protein 1) (GEC-1)	Gabarapl1 Apg8l Atg8l Gec1 MNCb-0091	Gabarapl1
Q6PGC1	-0.116868	0.0557848	0.415674	ATP-dependent RNA helicase DHX29 (EC 3.6.4.13) (DEAH box protein 29)	Dhx29	Dhx29
Q99KR7	-0.101082	0.0558312	0.415674	Peptidyl-prolyl cis-trans isomerase F, mitochondrial (PPIase F) (EC 5.2.1.8) (Cyclophilin D) (CyP-D) (CypD) (Cyclophilin F) (Rotamase F)	Ppif	Ppif
P70297	-0.252843	0.055853	0.415674	Signal transducing adapter molecule 1 (STAM-1)	Stam Stam1	Stam
O08599	0.168528	0.0560757	0.415674	Syntaxin-binding protein 1 (Protein unc-18 homolog 1) (Unc18-1) (Protein unc-18 homolog A) (Unc-18A)	Stxbp1	Stxbp1
Q3UMT1	-0.13373	0.0561033	0.415674	Protein phosphatase 1 regulatory subunit 12C (Protein phosphatase 1 myosin-binding subunit of 85 kDa) (Protein phosphatase 1 myosin-binding subunit p85)	Ppp1r12c Mbs85	Ppp1r12c
Q8K2I2	-0.138611	0.0563205	0.415674	Coiled-coil alpha-helical rod protein 1 (Alpha-helical coiled-coil rod protein)	Cchcr1 Hcr	Cchcr1
Q8BHK1	-0.103527	0.0563457	0.415674	Magnesium transporter NIPA1 (Non-imprinted in Prader-Willi/Angelman syndrome region protein 1 homolog)	Nipa1 Spg6	Nipa1
Q9CWW6	0.233156	0.0565073	0.415674	Peptidyl-prolyl cis-trans isomerase NIMA-interacting 4 (EC 5.2.1.8) (Parvulin-14) (Par14) (Peptidyl-prolyl cis-trans isomerase Pin4) (PPIase Pin4) (Rotamase Pin4)	Pin4	Pin4
Q4QQM4	0.151401	0.0566098	0.415674	Tumor protein p53-inducible protein 11 (Transformation related protein 53 inducible protein 11) (p53-induced gene 11 protein)	Trp53i11 Pig11 Tp53i11	Trp53i11
Q9CZC8	0.143273	0.0566171	0.415674	Secernin-1	Scrn1 Kiaa0193	Scrn1
Q9CPS6	-0.105616	0.0566453	0.415674	Adenosine 5'-monophosphoramidase HINT3 (EC 3.9.1.-) (HINT-4) (Histidine triad nucleotide-binding protein 3) (HINT-3)	Hint3 Hint4	Hint3
P29533	-0.102346	0.056764	0.415674	Vascular cell adhesion protein 1 (V-CAM 1) (VCAM-1) (CD antigen CD106)	Vcam1 Vcam-1	Vcam1
P47746	0.137357	0.0572644	0.418461	Cannabinoid receptor 1 (CB-R) (CB1) (Brain-type cannabinoid receptor)	Cnr1	Cnr1
Q9ESW4	-0.0853657	0.0577647	0.421236	Acylglycerol kinase, mitochondrial (EC 2.7.1.107) (EC 2.7.1.138) (EC 2.7.1.94) (Multiple substrate lipid kinase) (MuLK) (Multi-substrate lipid kinase)	Agk Mulk	Agk
Q8C0L0	0.0820618	0.0580796	0.42265	Thioredoxin-related transmembrane protein 4 (Thioredoxin domain-containing protein 13)	Tmx4 D2Bwg1356e Kiaa1162 Txndc13	Tmx4
P16390	-0.0902378	0.0584287	0.424307	Potassium voltage-gated channel subfamily A member 3 (MK3) (Voltage-gated potassium channel subunit Kv1.3)	Kcna3	Kcna3
Q8R010	-0.0836204	0.0587128	0.425485	Aminoacyl tRNA synthase complex-interacting multifunctional protein 2 (Multisynthase complex auxiliary component p38) (Protein JTV-1)	Aimp2 Jtv1	Aimp2
Q8BLK9	0.0944695	0.058873	0.425763	Ribosomal protein S6 kinase delta-1 (S6K-delta-1) (EC 2.7.11.1) (52 kDa ribosomal protein S6 kinase)	Rps6kc1	Rps6kc1
Q8BIV3	-0.104784	0.0592902	0.427894	Ran-binding protein 6 (RanBP6)	Ranbp6	Ranbp6
P58021	-0.090842	0.0594999	0.428089	Transmembrane 9 superfamily member 2	Tm9sf2	Tm9sf2
P54320	0.150915	0.059702	0.428089	Elastin (Tropoelastin)	Eln	Eln
Q9CQJ6	0.0858533	0.059789	0.428089	Density-regulated protein (DRP)	Denr	Denr
O88736	-0.10633	0.0599044	0.428089	3-keto-steroid reductase/17-beta-hydroxysteroid dehydrogenase 7 (17-beta-hydroxysteroid dehydrogenase 7) (17-beta-HSD 7) (3-keto-steroid reductase) (EC 1.1.1.270) (Dihydrotestosterone oxidoreductase) (EC 1.1.1.210) (Estradiol 17-beta-dehydrogenase 7) (EC 1.1.1.62)	Hsd17b7 17hsd7	Hsd17b7
Q921F4	-0.0990043	0.05993	0.428089	Heterogeneous nuclear ribonucleoprotein L-like	Hnrnpll Hnrpll	Hnrnpll
Q9WTR6	0.157815	0.060145	0.428316	Cystine/glutamate transporter (Amino acid transport system xc-) (Solute carrier family 7 member 11) (xCT)	Slc7a11	Slc7a11
Q9DCI3	0.132732	0.060207	0.428316	STARD3 N-terminal-like protein (MLN64 N-terminal domain homolog)	Stard3nl Mentho	Stard3nl
Q9ET37	-0.157233	0.0606348	0.430482	Solute carrier family 5 member 4A	Slc5a4a Sglt3a	Slc5a4a
O35114	0.119092	0.0609843	0.432086	Lysosome membrane protein 2 (85 kDa lysosomal membrane sialoglycoprotein) (LGP85) (Lysosome membrane protein II) (LIMP II) (Scavenger receptor class B member 2)	Scarb2	Scarb2
Q8BGR6	0.0972423	0.0612416	0.432316	ADP-ribosylation factor-like protein 15 (ADP-ribosylation factor-related protein 2) (ARF-related protein 2)	Arl15 Arfrp2	Arl15
Q920I9	0.160826	0.0612643	0.432316	WD repeat-containing protein 7 (TGF-beta resistance-associated protein TRAG)	Wdr7 Kiaa0541 Trag	Wdr7
O54734	-0.060507	0.0616297	0.432434	Dolichyl-diphosphooligosaccharide--protein glycosyltransferase 48 kDa subunit (DDOST 48 kDa subunit) (Oligosaccharyl transferase 48 kDa subunit)	Ddost	Ddost
O88507	-0.172253	0.0617228	0.432434	Ciliary neurotrophic factor receptor subunit alpha (CNTF receptor subunit alpha) (CNTFR-alpha)	Cntfr	Cntfr
P97494	0.091113	0.0617264	0.432434	Glutamate--cysteine ligase catalytic subunit (EC 6.3.2.2) (GCS heavy chain) (Gamma-ECS) (Gamma-glutamylcysteine synthetase)	Gclc Glclc	Gclc
Q68FD5	-0.167666	0.0618029	0.432434	Clathrin heavy chain 1	Cltc	Cltc
Q3TRR0	0.137286	0.0619104	0.432434	Microtubule-associated protein 9 (Aster-associated protein)	Map9 Asap Mtap9	Map9
Q8BSF4	-0.116621	0.0620238	0.432434	Phosphatidylserine decarboxylase proenzyme, mitochondrial (EC 4.1.1.65) [Cleaved into: Phosphatidylserine decarboxylase beta chain; Phosphatidylserine decarboxylase alpha chain]	Pisd	Pisd
Q810J8	0.0639529	0.0622851	0.43339	Zinc finger FYVE domain-containing protein 1	Zfyve1	Zfyve1
Q9JI91	0.19065	0.0625174	0.434142	Alpha-actinin-2 (Alpha-actinin skeletal muscle isoform 2) (F-actin cross-linking protein)	Actn2	Actn2
P0DP60	-0.158214	0.0631996	0.438009	Ly-6/neurotoxin-like protein 1 (GC26)	Lynx1	Lynx1
P61027	-0.0844321	0.0633606	0.438255	Ras-related protein Rab-10 (EC 3.6.5.2)	Rab10	Rab10
Q9JMK2	-0.0858806	0.0642754	0.443213	Casein kinase I isoform epsilon (CKI-epsilon) (CKIe) (EC 2.7.11.1)	Csnk1e	Csnk1e
Q8BU30	-0.0641665	0.0643312	0.443213	Isoleucine--tRNA ligase, cytoplasmic (EC 6.1.1.5) (Isoleucyl-tRNA synthetase) (IRS) (IleRS)	Iars1 Iars	Iars1
Q6PE01	-0.168964	0.0645235	0.443663	U5 small nuclear ribonucleoprotein 40 kDa protein (U5 snRNP 40 kDa protein) (WD repeat-containing protein 57)	Snrnp40 Wdr57	Snrnp40
Q62348	0.114599	0.0648014	0.44466	Translin (EC 3.1.-.-) (Component 3 of promoter of RISC) (C3PO) (Testis/brain RNA-binding protein) (TB-RBP)	Tsn	Tsn
Q4VAE3	-0.126395	0.0649644	0.44466	Transmembrane protein 65	Tmem65	Tmem65
Q8BHC4	0.1007	0.0651058	0.44466	Dephospho-CoA kinase domain-containing protein	Dcakd	Dcakd
Q91W90	-0.18471	0.0651778	0.44466	Thioredoxin domain-containing protein 5 (EC 1.8.4.-) (EC 5.3.4.1) (Endoplasmic reticulum resident protein 46) (ER protein 46) (ERp46) (Plasma cell-specific thioredoxin-related protein) (PC-TRP) (Thioredoxin-like protein p46)	Txndc5 Tlp46	Txndc5
P56564	0.117719	0.0659013	0.448432	Excitatory amino acid transporter 1 (Glial high affinity glutamate transporter) (High-affinity neuronal glutamate transporter) (GluT-1) (Sodium-dependent glutamate/aspartate transporter 1) (GLAST-1) (Solute carrier family 1 member 3)	Slc1a3 Eaat1 Gmt1	Slc1a3
Q99J77	0.0942487	0.0659874	0.448432	Sialic acid synthase (N-acetylneuraminate-9-phosphate synthase) (EC 2.5.1.57) (N-acetylneuraminic acid phosphate synthase)	Nans Sas	Nans
P63250	-0.111233	0.0669974	0.454412	G protein-activated inward rectifier potassium channel 1 (GIRK-1) (Inward rectifier K(+) channel Kir3.1) (Potassium channel, inwardly rectifying subfamily J member 3)	Kcnj3 Girk1	Kcnj3
Q8BM85	-0.109457	0.0671598	0.454548	TBC domain-containing protein kinase-like protein	Tbck	Tbck
P30681	0.191948	0.0672778	0.454548	High mobility group protein B2 (High mobility group protein 2) (HMG-2)	Hmgb2 Hmg2	Hmgb2
Q9WV27	-0.0815433	0.067776	0.456159	Sodium/potassium-transporting ATPase subunit alpha-4 (Na(+)/K(+) ATPase alpha-4 subunit) (EC 7.2.2.13) (Sodium pump subunit alpha-4)	Atp1a4 Atp1al2	Atp1a4
Q99KP3	0.0987483	0.0677774	0.456159	Lambda-crystallin homolog (EC 1.1.1.45) (L-gulonate 3-dehydrogenase) (Gul3DH)	Cryl1 Cry	Cryl1
Q9DC53	0.123385	0.0684512	0.458733	Copine-8 (Copine VIII)	Cpne8	Cpne8
Q7TN89	-0.134578	0.0686003	0.458733	GTPase ERas (E-Ras) (EC 3.6.5.2) (Embryonic stem cell-expressed Ras)	Eras	Eras
Q9QZF2	0.111945	0.0686204	0.458733	Glypican-1 [Cleaved into: Secreted glypican-1]	Gpc1	Gpc1
P70236	0.0887083	0.0688897	0.458733	Dual specificity mitogen-activated protein kinase kinase 6 (MAP kinase kinase 6) (MAPKK 6) (EC 2.7.12.2) (MAPK/ERK kinase 6) (MEK 6) (SAPKK3)	Map2k6 Prkmk6 Sapkk3	Map2k6
O35445	-0.126932	0.0689405	0.458733	E3 ubiquitin-protein ligase RNF5 (EC 2.3.2.27) (RING finger protein 5)	Rnf5 Ng2	Rnf5
Q8K394	-0.085526	0.0689479	0.458733	Inactive phospholipase C-like protein 2 (PLC-L(2)) (PLC-L2) (Phospholipase C-L2) (Phospholipase C-epsilon-2) (PLC-epsilon-2)	Plcl2 Kiaa1092 Plce2	Plcl2
Q99J85	0.148461	0.0692689	0.459253	Neuronal pentraxin receptor	Nptxr Npr	Nptxr
P67984	-0.104691	0.0692889	0.459253	60S ribosomal protein L22 (Heparin-binding protein HBp15)	Rpl22	Rpl22
Q8CHT0	0.122875	0.0695613	0.460185	Delta-1-pyrroline-5-carboxylate dehydrogenase, mitochondrial (P5C dehydrogenase) (EC 1.2.1.88) (Aldehyde dehydrogenase family 4 member A1) (L-glutamate gamma-semialdehyde dehydrogenase)	Aldh4a1	Aldh4a1
O55102	0.138487	0.0698311	0.461097	Biogenesis of lysosome-related organelles complex 1 subunit 1 (BLOC-1 subunit 1) (GCN5-like protein 1)	Bloc1s1 Gcn5l1	Bloc1s1
Q9CZ28	0.0920932	0.0706487	0.465615	Vacuolar-sorting protein SNF8 (ESCRT-II complex subunit VPS22)	Snf8 D11Moh34	Snf8
A2AJ15	0.11194	0.0708657	0.465918	Endoplasmic reticulum mannosyl-oligosaccharide 1,2-alpha-mannosidase (EC 3.2.1.113) (ER alpha-1,2-mannosidase) (ER mannosidase 1) (ERMan1) (Man9GlcNAc2-specific-processing alpha-mannosidase) (Mannosidase alpha class 1B member 1)	Man1b1	Man1b1
P42567	-0.229194	0.0709615	0.465918	Epidermal growth factor receptor substrate 15 (Protein Eps15) (Protein AF-1p)	Eps15	Eps15
Q8CAA7	0.142481	0.0718006	0.469922	Glucose 1,6-bisphosphate synthase (EC 2.7.1.106) (Phosphoglucomutase-2-like 1)	Pgm2l1	Pgm2l1
P62869	-0.112445	0.0719403	0.469922	Elongin-B (EloB) (Elongin 18 kDa subunit) (RNA polymerase II transcription factor SIII subunit B) (SIII p18) (Transcription elongation factor B polypeptide 2)	Elob Tceb2	Elob
Q9WUA3	0.131017	0.0719749	0.469922	ATP-dependent 6-phosphofructokinase, platelet type (ATP-PFK) (PFK-P) (EC 2.7.1.11) (6-phosphofructokinase type C) (Phosphofructo-1-kinase isozyme C) (PFK-C) (Phosphohexokinase)	Pfkp Pfkc	Pfkp
Q9DCZ1	0.0786201	0.0721594	0.470248	GMP reductase 1 (GMPR 1) (EC 1.7.1.7) (Guanosine 5'-monophosphate oxidoreductase 1) (Guanosine monophosphate reductase 1)	Gmpr Gmpr1	Gmpr
Q3UH60	-0.133747	0.0725451	0.471053	Disco-interacting protein 2 homolog B (DIP2 homolog B)	Dip2b Kiaa1463	Dip2b
P26883	0.103261	0.0727612	0.471053	Peptidyl-prolyl cis-trans isomerase FKBP1A (PPIase FKBP1A) (EC 5.2.1.8) (12 kDa FK506-binding protein) (12 kDa FKBP) (FKBP-12) (Calstabin-1) (FK506-binding protein 1A) (FKBP-1A) (Immunophilin FKBP12) (Rotamase)	Fkbp1a Fkbp1	Fkbp1a
Q62178	-0.10769	0.0727872	0.471053	Semaphorin-4A (Semaphorin-B) (Sema B)	Sema4a Semab SemB	Sema4a
Q8CI43	-0.0920358	0.0729221	0.471053	Myosin light chain 6B (Smooth muscle and nonmuscle myosin light chain alkali 6B)	Myl6b	Myl6b
Q0KK59	-0.122065	0.0729573	0.471053	Protein unc-79 homolog	Unc79 Kiaa1409	Unc79
O35099	-0.144279	0.0732704	0.471544	Mitogen-activated protein kinase kinase kinase 5 (EC 2.7.11.25) (Apoptosis signal-regulating kinase 1) (ASK-1) (MAPK/ERK kinase kinase 5) (MEK kinase 5) (MEKK 5)	Map3k5 Ask1 Mekk5	Map3k5
O35326	0.0835712	0.0733033	0.471544	Serine/arginine-rich splicing factor 5 (Delayed-early protein HRS) (Pre-mRNA-splicing factor SRP40) (Splicing factor, arginine/serine-rich 5)	Srsf5 Hrs Sfrs5	Srsf5
Q8BKI2	-0.109253	0.0736901	0.473161	Trinucleotide repeat-containing gene 6B protein	Tnrc6b Kiaa1093	Tnrc6b
O70228	0.0894773	0.0738946	0.473603	Probable phospholipid-transporting ATPase IIA (EC 7.6.2.1) (ATPase class II type 9A)	Atp9a	Atp9a
Q11136	0.0814553	0.0741899	0.474625	Xaa-Pro dipeptidase (X-Pro dipeptidase) (EC 3.4.13.9) (Imidodipeptidase) (Peptidase 4) (Peptidase D) (Proline dipeptidase) (Prolidase)	Pepd Pep4	Pepd
O35988	0.168804	0.0744291	0.475285	Syndecan-4 (SYND4) (Ryudocan core protein)	Sdc4	Sdc4
P52432	0.0861732	0.0746265	0.475676	DNA-directed RNA polymerases I and III subunit RPAC1 (DNA-directed RNA polymerase I subunit C) (RNA polymerases I and III subunit AC1) (AC40) (DNA-directed RNA polymerases I and III 40 kDa polypeptide) (RPA40) (RPC40)	Polr1c Rpo1-1	Polr1c
P28738	0.102645	0.0753238	0.478397	Kinesin heavy chain isoform 5C (EC 3.6.4.-) (Kinesin heavy chain neuron-specific 2) (Kinesin-1)	Kif5c Nkhc2	Kif5c
P61164	-0.0722395	0.0753689	0.478397	Alpha-centractin (Centractin) (ARP1) (Actin-RPV) (Centrosome-associated actin homolog)	Actr1a Ctrn1	Actr1a
O55003	-0.0904694	0.0754642	0.478397	BCL2/adenovirus E1B 19 kDa protein-interacting protein 3	Bnip3 Nip3	Bnip3
Q61687	0.362477	0.0758451	0.47994	Transcriptional regulator ATRX (EC 3.6.4.12) (ATP-dependent helicase ATRX) (HP1 alpha-interacting protein) (HP1-BP38 protein) (Heterochromatin protein 2) (X-linked nuclear protein)	Atrx Hp1bp2 Xnp	Atrx
P45591	-0.110942	0.0760035	0.480073	Cofilin-2 (Cofilin, muscle isoform)	Cfl2	Cfl2
Q921K8	-0.177088	0.0763063	0.481115	TRPM8 channel-associated factor 2 (TRP channel-associated factor 2)	Tcaf2 Fam115c Fam139a	Tcaf2
P62137	0.100402	0.0764688	0.481271	Serine/threonine-protein phosphatase PP1-alpha catalytic subunit (PP-1A) (EC 3.1.3.16)	Ppp1ca Ppp1a	Ppp1ca
Q80TL4	0.23452	0.0767161	0.481348	PHD finger protein 24	Phf24 Kiaa1045 N28178	Phf24
Q9Z1K5	-0.138253	0.0770342	0.481348	E3 ubiquitin-protein ligase ARIH1 (EC 2.3.2.31) (Protein ariadne-1 homolog) (ARI-1) (RING-type E3 ubiquitin transferase ARIH1) (UbcH7-binding protein) (UbcM4-interacting protein 77) (Ubiquitin-conjugating enzyme E2-binding protein 1)	Arih1 Ari Ubch7bp Uip77	Arih1
Q91W86	0.0810794	0.0770735	0.481348	Vacuolar protein sorting-associated protein 11 homolog	Vps11	Vps11
Q8CI94	0.119558	0.0771003	0.481348	Glycogen phosphorylase, brain form (EC 2.4.1.1)	Pygb	Pygb
P31786	0.256624	0.07717	0.481348	Acyl-CoA-binding protein (ACBP) (Diazepam-binding inhibitor) (DBI) (Endozepine) (EP)	Dbi	Dbi
Q9CYZ2	-0.155621	0.0773796	0.481795	Tumor protein D54 (Tumor protein D52-like 2)	Tpd52l2	Tpd52l2
Q99P88	-0.143316	0.077942	0.484342	Nuclear pore complex protein Nup155 (155 kDa nucleoporin) (Nucleoporin Nup155)	Nup155	Nup155
P34884	0.2211	0.078066	0.484342	Macrophage migration inhibitory factor (MIF) (EC 5.3.2.1) (Delayed early response protein 6) (DER6) (Glycosylation-inhibiting factor) (GIF) (L-dopachrome isomerase) (L-dopachrome tautomerase) (EC 5.3.3.12) (Phenylpyruvate tautomerase)	Mif	Mif
P53986	-0.154862	0.0784484	0.485851	Monocarboxylate transporter 1 (MCT 1) (Solute carrier family 16 member 1)	Slc16a1 Mct1	Slc16a1
P01837	-0.409711	0.0786852	0.486456	Immunoglobulin kappa constant (Ig kappa chain C region MOPC 21)	Igkc	Igkc
P08553	-0.19994	0.0793749	0.489853	Neurofilament medium polypeptide (NF-M) (160 kDa neurofilament protein) (Neurofilament 3) (Neurofilament triplet M protein)	Nefm Nef3 Nfm	Nefm
Q3U1J4	0.0657078	0.0796393	0.490617	DNA damage-binding protein 1 (DDB p127 subunit) (Damage-specific DNA-binding protein 1) (UV-damaged DNA-binding factor)	Ddb1	Ddb1
P08228	0.274145	0.0798665	0.491151	Superoxide dismutase [Cu-Zn] (EC 1.15.1.1)	Sod1	Sod1
Q9CR51	0.276576	0.0802907	0.492532	V-type proton ATPase subunit G 1 (V-ATPase subunit G 1) (V-ATPase 13 kDa subunit 1) (Vacuolar proton pump subunit G 1)	Atp6v1g1 Atp6g1	Atp6v1g1
Q99JR5	-0.146675	0.0803731	0.492532	Tubulointerstitial nephritis antigen-like (Adrenocortical zonation factor 1) (AZ-1) (Androgen-regulated gene 1 protein) (Tubulointerstitial nephritis antigen-related protein) (TARP)	Tinagl1 Arg1 Lcn7 Tinagl	Tinagl1
Q9CR61	-0.0859803	0.0807774	0.494142	NADH dehydrogenase [ubiquinone] 1 beta subcomplex subunit 7 (Complex I-B18) (CI-B18) (NADH-ubiquinone oxidoreductase B18 subunit)	Ndufb7	Ndufb7
O35316	-0.088044	0.0811509	0.495109	Sodium- and chloride-dependent taurine transporter (Solute carrier family 6 member 6)	Slc6a6 Taut	Slc6a6
Q9QUN3	-0.291337	0.0812189	0.495109	B-cell linker protein (B-cell adapter containing a SH2 domain protein) (B-cell adapter containing a Src homology 2 domain protein) (Cytoplasmic adapter protein) (Lymphocyte antigen 57) (Src homology 2 domain-containing leukocyte protein of 65 kDa) (Slp-65)	Blnk Bash Ly57 Slp65	Blnk
Q9R111	0.169013	0.0819068	0.498433	Guanine deaminase (Guanase) (Guanine aminase) (EC 3.5.4.3) (Guanine aminohydrolase) (GAH)	Gda	Gda
Q8BLE7	-0.133904	0.0821288	0.498915	Vesicular glutamate transporter 2 (VGluT2) (Differentiation-associated BNPI) (Differentiation-associated Na(+)-dependent inorganic phosphate cotransporter) (Solute carrier family 17 member 6)	Slc17a6 Dnpi Vglut2	Slc17a6
P84091	0.0784696	0.0824452	0.499967	AP-2 complex subunit mu (AP-2 mu chain) (Adaptor protein complex AP-2 subunit mu) (Adaptor-related protein complex 2 subunit mu) (Clathrin assembly protein complex 2 mu medium chain) (Clathrin coat assembly protein AP50) (Clathrin coat-associated protein AP50) (Mu2-adaptin) (Plasma membrane adaptor AP-2 50 kDa protein)	Ap2m1 Clapm1	Ap2m1
P03911	0.0853051	0.0827777	0.500541	NADH-ubiquinone oxidoreductase chain 4 (EC 7.1.1.2) (NADH dehydrogenase subunit 4)	Mtnd4 mt-Nd4 Nd4	Mtnd4
P39749	-0.124179	0.0828855	0.500541	Flap endonuclease 1 (FEN-1) (EC 3.1.-.-) (Flap structure-specific endonuclease 1)	Fen1 Fen-1	Fen1
Q2TPA8	-0.112927	0.0830555	0.500541	Hydroxysteroid dehydrogenase-like protein 2 (EC 1.-.-.-)	Hsdl2	Hsdl2
Q99L45	0.0891833	0.0831131	0.500541	Eukaryotic translation initiation factor 2 subunit 2 (Eukaryotic translation initiation factor 2 subunit beta) (eIF-2-beta)	Eif2s2	Eif2s2
Q922P8	-0.117028	0.0842245	0.506362	Transmembrane protein 132A (HSPA5-binding protein 1)	Tmem132a Kiaa1583	Tmem132a
Q6WQJ1	-0.147362	0.0843813	0.506433	Diacylglycerol lipase-alpha (DAGL-alpha) (DGL-alpha) (EC 3.1.1.116) (Neural stem cell-derived dendrite regulator) (Sn1-specific diacylglycerol lipase alpha)	Dagla Kiaa0659 Nsddr	Dagla
Q8VDN2	-0.0923627	0.08472	0.507275	Sodium/potassium-transporting ATPase subunit alpha-1 (Na(+)/K(+) ATPase alpha-1 subunit) (EC 7.2.2.13) (Sodium pump subunit alpha-1)	Atp1a1	Atp1a1
Q9WTL7	0.0854104	0.0848121	0.507275	Acyl-protein thioesterase 2 (APT-2) (EC 3.1.2.-) (Lysophospholipase 2) (Lysophospholipase II) (LPL-II) (LysoPLA II) (mLyso II) (Palmitoyl-protein hydrolase) (EC 3.1.2.22)	Lypla2	Lypla2
Q8C0Z1	-0.0728067	0.0858158	0.51209	Protein FAM234A (Protein ITFG3)	Fam234a Itfg3	Fam234a
E9PUL5	-0.254865	0.0860353	0.51209	Proline-rich transmembrane protein 2 (Dispanin subfamily B member 3) (DSPB3)	Prrt2	Prrt2
E9Q7G0	-0.0901433	0.0860569	0.51209	Nuclear mitotic apparatus protein 1 (Nuclear mitotic apparatus protein) (NuMA protein)	Numa1	Numa1
P26043	-0.108994	0.0864885	0.513557	Radixin (ESP10)	Rdx	Rdx
Q9D8P4	-0.140481	0.0865975	0.513557	39S ribosomal protein L17, mitochondrial (L17mt) (MRP-L17)	Mrpl17	Mrpl17
Q8BK64	-0.0907358	0.0874505	0.517737	Activator of 90 kDa heat shock protein ATPase homolog 1 (AHA1)	Ahsa1	Ahsa1
Q9D850	-0.0920696	0.0882584	0.521485	Transmembrane protein 68	Tmem68	Tmem68
Q9WUK2	0.116167	0.0883823	0.521485	Eukaryotic translation initiation factor 4H (eIF-4H) (Williams-Beuren syndrome chromosomal region 1 protein homolog)	Eif4h Wbscr1	Eif4h
P32848	0.36912	0.08879	0.523008	Parvalbumin alpha	Pvalb Pva	Pvalb
Q9D4H8	0.104089	0.0890255	0.5232	Cullin-2 (CUL-2)	Cul2	Cul2
P63089	0.183464	0.0891222	0.5232	Pleiotrophin (PTN) (Heparin-binding brain mitogen) (HBBM) (Heparin-binding growth factor 8) (HBGF-8) (Heparin-binding growth-associated molecule) (HB-GAM) (Heparin-binding neutrophic factor) (HBNF) (Osteoblast-specific factor 1) (OSF-1)	Ptn	Ptn
Q9R1K9	-0.124479	0.089515	0.52359	Centrin-2 (Caltractin isoform 1)	Cetn2 Calt	Cetn2
P16858	0.140774	0.0897169	0.52359	Glyceraldehyde-3-phosphate dehydrogenase (GAPDH) (EC 1.2.1.12) (Peptidyl-cysteine S-nitrosylase GAPDH) (EC 2.6.99.-)	Gapdh Gapd	Gapdh
Q80Y17	-0.12437	0.0897548	0.52359	Lethal(2) giant larvae protein homolog 1 (LLGL) (Mgl-1) (Mlgl)	Llgl1 Llglh	Llgl1
Q04899	0.167188	0.0899707	0.52359	Cyclin-dependent kinase 18 (EC 2.7.11.22) (Cell division protein kinase 18) (PCTAIRE-motif protein kinase 3) (Serine/threonine-protein kinase PCTAIRE-3)	Cdk18 Pctaire3 Pctk3	Cdk18
Q8BLU0	0.108057	0.0900664	0.52359	Leucine-rich repeat transmembrane protein FLRT2 (Fibronectin leucine rich transmembrane protein 2)	Flrt2 Kiaa0405	Flrt2
P0C027	0.124032	0.0901325	0.52359	Diphosphoinositol polyphosphate phosphohydrolase 3-alpha (DIPP-3-alpha) (DIPP3-alpha) (EC 3.6.1.52) (Diadenosine 5',5'''-P1,P6-hexaphosphate hydrolase 3-alpha) (Diadenosine hexaphosphate hydrolase (AMP-forming)) (EC 3.6.1.60) (Nucleoside diphosphate-linked moiety X motif 10) (Nudix motif 10)	Nudt10 Dipp3a	Nudt10
O54991	-0.225595	0.090238	0.52359	Contactin-associated protein 1 (Caspr) (Caspr1) (MHDNIV) (NCP1) (Neurexin IV) (Neurexin-4) (Paranodin)	Cntnap1 Nrxn4	Cntnap1
Q7TSQ8	0.0972765	0.0913843	0.529018	Pyruvate dehydrogenase phosphatase regulatory subunit, mitochondrial (PDPr)	Pdpr Kiaa1990	Pdpr
Q80U95	-0.0732077	0.0914764	0.529018	Ubiquitin-protein ligase E3C (EC 2.3.2.26) (HECT-type ubiquitin transferase E3C) (RTA-associated ubiquitin ligase) (RAUL)	Ube3c Kiaa0010 Kiaa10	Ube3c
P17742	0.227333	0.0917176	0.529536	Peptidyl-prolyl cis-trans isomerase A (PPIase A) (EC 5.2.1.8) (Cyclophilin A) (Cyclosporin A-binding protein) (Rotamase A) (SP18) [Cleaved into: Peptidyl-prolyl cis-trans isomerase A, N-terminally processed]	Ppia	Ppia
Q60596	-0.127513	0.0922683	0.531837	DNA repair protein XRCC1 (X-ray repair cross-complementing protein 1)	Xrcc1 Xrcc-1	Xrcc1
Q9CQ65	0.0648104	0.0924977	0.532281	S-methyl-5'-thioadenosine phosphorylase (EC 2.4.2.28) (5'-methylthioadenosine phosphorylase) (MTA phosphorylase) (MTAP) (MTAPase)	Mtap	Mtap
Q80WG5	0.0847207	0.0932445	0.535696	Volume-regulated anion channel subunit LRRC8A (Leucine-rich repeat-containing protein 8A) (Protein ebouriffe) (ebo)	Lrrc8a Lrrc8	Lrrc8a
Q61838	-0.321656	0.0934685	0.535832	Pregnancy zone protein (Alpha-2-macroglobulin) (Alpha-2-M) [Cleaved into: Alpha-2-macroglobulin 165 kDa subunit; Alpha-2-macroglobulin 35 kDa subunit]	Pzp A2m	Pzp
Q9R0G7	-0.122483	0.0935751	0.535832	Zinc finger E-box-binding homeobox 2 (Smad-interacting protein 1) (Zinc finger homeobox protein 1b)	Zeb2 Sip1 Zfhx1b Zfx1b	Zeb2
Q9D517	-0.0780041	0.0948031	0.537738	1-acyl-sn-glycerol-3-phosphate acyltransferase gamma (EC 2.3.1.51) (1-acylglycerol-3-phosphate O-acyltransferase 3) (1-AGP acyltransferase 3) (1-AGPAT 3) (Lysophosphatidic acid acyltransferase gamma) (LPAAT-gamma)	Agpat3 Lpaat3	Agpat3
Q9JK81	0.0895496	0.0948993	0.537738	MYG1 exonuclease (EC 3.1.-.-) (Protein Gamm1)	Myg1	Myg1
Q3U0S6	-0.15816	0.0949654	0.537738	Ras-interacting protein 1 (Rain)	Rasip1	Rasip1
Q9D706	-0.165421	0.0950201	0.537738	RNA polymerase II-associated protein 3	Rpap3 D15Ertd682e	Rpap3
P70232	0.101031	0.0950911	0.537738	Neural cell adhesion molecule L1-like protein (Cell adhesion molecule with homology to L1CAM) (Chl1-like protein) (Close homolog of L1) [Cleaved into: Processed neural cell adhesion molecule L1-like protein]	Chl1 Call	Chl1
Q9CU65	-0.829278	0.0951657	0.537738	Zinc finger MYM-type protein 2 (Zinc finger protein 198)	Zmym2 Zfp198 Znf198	Zmym2
Q80UK0	0.454499	0.0951887	0.537738	SEC14 domain and spectrin repeat-containing protein 1 (Huntingtin-interacting protein-like protein)	Sestd1	Sestd1
Q9D819	0.167574	0.0952423	0.537738	Inorganic pyrophosphatase (EC 3.6.1.1) (Pyrophosphate phospho-hydrolase) (PPase)	Ppa1 Pp Pyp	Ppa1
Q9QXW9	-0.117876	0.0952934	0.537738	Large neutral amino acids transporter small subunit 2 (L-type amino acid transporter 2) (mLAT2) (Solute carrier family 7 member 8)	Slc7a8 Lat2	Slc7a8
Q9ER00	0.151716	0.096022	0.540975	Syntaxin-12	Stx12	Stx12
Q8BKA3	0.0845176	0.0964638	0.541036	Serine/arginine repetitive matrix protein 4 (Neural-specific serine/arginine repetitive splicing factor of 100 kDa) (Neural-specific SR-related protein of 100 kDa) (nSR100)	Srrm4	Srrm4
Q9D554	-0.0840382	0.0965054	0.541036	Splicing factor 3A subunit 3 (SF3a60) (Spliceosome-associated protein 61) (SAP 61)	Sf3a3 Sap61	Sf3a3
Q9Z2Y3	-0.154759	0.096713	0.541036	Homer protein homolog 1 (Homer-1) (VASP/Ena-related gene up-regulated during seizure and LTP 1) (Vesl-1)	Homer1 Vesl1	Homer1
Q9Z1G3	0.0826624	0.0967348	0.541036	V-type proton ATPase subunit C 1 (V-ATPase subunit C 1) (Vacuolar proton pump subunit C 1)	Atp6v1c1 Atp6c Atp6c1 Vatc	Atp6v1c1
Q11011	0.0706995	0.0968645	0.541036	Puromycin-sensitive aminopeptidase (PSA) (EC 3.4.11.14) (Cytosol alanyl aminopeptidase) (AAP-S)	Npepps Psa	Npepps
Q8BHJ5	0.198284	0.096962	0.541036	F-box-like/WD repeat-containing protein TBL1XR1 (Nuclear receptor corepressor/HDAC3 complex subunit TBLR1) (TBL1-related protein 1) (Transducin beta-like 1X-related protein 1)	Tbl1xr1 Ira1 Tblr1	Tbl1xr1
Q91VR8	0.220108	0.0976228	0.54304	Protein BRICK1 (BRK1)	Brk1	Brk1
Q8BJ71	-0.121385	0.0977132	0.54304	Nuclear pore complex protein Nup93 (93 kDa nucleoporin) (CBP-interacting protein 4) (Nucleoporin Nup93)	Nup93 Cip4 Kiaa0095	Nup93
Q9R0P9	0.176073	0.0978992	0.54304	Ubiquitin carboxyl-terminal hydrolase isozyme L1 (UCH-L1) (EC 3.4.19.12) (Neuron cytoplasmic protein 9.5) (PGP 9.5) (PGP9.5) (Ubiquitin thioesterase L1)	Uchl1	Uchl1
P50518	0.140897	0.097943	0.54304	V-type proton ATPase subunit E 1 (V-ATPase subunit E 1) (V-ATPase 31 kDa subunit) (p31) (Vacuolar proton pump subunit E 1)	Atp6v1e1 Atp6e Atp6e2	Atp6v1e1
P48722	-0.0873239	0.098523	0.54539	Heat shock 70 kDa protein 4L (Heat shock 70-related protein APG-1) (Osmotic stress protein 94)	Hspa4l Apg1 Hsp4l Osp94	Hspa4l
Q9QXL1	-0.0669288	0.0992316	0.547504	Kinesin-like protein KIF21B (Kinesin-like protein KIF6)	Kif21b Kif6	Kif21b
Q0VBF8	0.161577	0.0993842	0.547504	Protein stum homolog	Stum	Stum
Q01065	0.125215	0.0994054	0.547504	Dual specificity calcium/calmodulin-dependent 3',5'-cyclic nucleotide phosphodiesterase 1B (Cam-PDE 1B) (EC 3.1.4.17) (63 kDa Cam-PDE)	Pde1b Pde1b1	Pde1b
Q5DTX6	-0.125449	0.0996859	0.547504	Junctional cadherin 5-associated protein (Junctional protein associated with coronary artery disease) (JCAD)	Jcad Gm328 Kiaa1462	Jcad
Q99N92	-0.099005	0.09977	0.547504	39S ribosomal protein L27, mitochondrial (L27mt) (MRP-L27)	Mrpl27	Mrpl27
Q921I1	-0.136619	0.0998454	0.547504	Serotransferrin (Transferrin) (Beta-1 metal-binding globulin) (Siderophilin)	Tf Trf	Tf
Q9D8S3	-0.0856713	0.100095	0.548015	ADP-ribosylation factor GTPase-activating protein 3 (ARF GAP 3)	Arfgap3	Arfgap3
Q8C2Q3	-0.104662	0.100505	0.549397	RNA-binding protein 14 (RNA-binding motif protein 14)	Rbm14	Rbm14
Q8BK08	-0.0898164	0.100767	0.549965	Transmembrane protein 11, mitochondrial (Protein PM1)	Tmem11	Tmem11
Q61206	0.153947	0.101333	0.551529	Platelet-activating factor acetylhydrolase IB subunit alpha2 (EC 3.1.1.47) (PAF acetylhydrolase 30 kDa subunit) (PAF-AH 30 kDa subunit) (PAF-AH subunit beta) (PAFAH subunit beta)	Pafah1b2 Pafahb	Pafah1b2
Q922H2	0.087139	0.101416	0.551529	[Pyruvate dehydrogenase (acetyl-transferring)] kinase isozyme 3, mitochondrial (EC 2.7.11.2) (Pyruvate dehydrogenase kinase isoform 3)	Pdk3	Pdk3
P97813	-0.133326	0.101686	0.551529	Phospholipase D2 (PLD 2) (mPLD2) (EC 3.1.4.4) (Choline phosphatase 2) (PLD1C) (Phosphatidylcholine-hydrolyzing phospholipase D2)	Pld2	Pld2
Q8BP92	-0.0791198	0.101856	0.551529	Reticulocalbin-2 (Taipoxin-associated calcium-binding protein 49) (TCBP-49)	Rcn2	Rcn2
Q05909	0.102736	0.102211	0.551529	Receptor-type tyrosine-protein phosphatase gamma (Protein-tyrosine phosphatase gamma) (R-PTP-gamma) (EC 3.1.3.48)	Ptprg	Ptprg
Q6P9R2	-0.0743161	0.102262	0.551529	Serine/threonine-protein kinase OSR1 (EC 2.7.11.1) (Oxidative stress-responsive 1 protein)	Oxsr1 Osr1	Oxsr1
Q3UHH2	-0.104389	0.102397	0.551529	Solute carrier family 22 member 23	Slc22a23	Slc22a23
Q6PE13	-0.115976	0.102563	0.551529	Proline-rich transmembrane protein 3	Prrt3	Prrt3
Q91WB2	-0.164778	0.102861	0.551529	Inactive phospholipid phosphatase 7 (Nuclear envelope transmembrane protein 39) (Phosphatidic acid phosphatase type 2 domain-containing protein 3)	Plpp7 Net39 Ppapdc3	Plpp7
P62823	0.128724	0.103023	0.551529	Ras-related protein Rab-3C	Rab3c	Rab3c
Q9R1S8	-0.121837	0.103074	0.551529	Calpain-7 (EC 3.4.22.-) (PalB homolog) (PalBH)	Capn7 Palbh	Capn7
P63101	0.152386	0.103266	0.551529	14-3-3 protein zeta/delta (Protein kinase C inhibitor protein 1) (KCIP-1) (SEZ-2)	Ywhaz	Ywhaz
Q3UGY8	0.0676989	0.103538	0.551529	Brefeldin A-inhibited guanine nucleotide-exchange protein 3 (ARFGEF family member 3)	Arfgef3 Big3 D10Bwg1379e Kiaa1244	Arfgef3
P08113	0.0760644	0.103745	0.551529	Endoplasmin (94 kDa glucose-regulated protein) (GRP-94) (Endoplasmic reticulum resident protein 99) (ERp99) (Heat shock protein 90 kDa beta member 1) (Polymorphic tumor rejection antigen 1) (Tumor rejection antigen gp96)	Hsp90b1 Grp94 Tra-1 Tra1	Hsp90b1
P19246	-0.295802	0.103801	0.551529	Neurofilament heavy polypeptide (NF-H) (200 kDa neurofilament protein) (Neurofilament triplet H protein)	Nefh Kiaa0845 Nfh	Nefh
Q9CQM5	0.15251	0.103913	0.551529	Thioredoxin domain-containing protein 17 (14 kDa thioredoxin-related protein) (TRP14) (Protein 42-9-9) (Thioredoxin-like protein 5)	Txndc17 Txnl5	Txndc17
Q99PL5	-0.111048	0.103996	0.551529	Ribosome-binding protein 1 (Ribosome receptor protein) (RRp) (mRRp)	Rrbp1	Rrbp1
Q9D1K7	0.0800551	0.104022	0.551529	UPF0687 protein C20orf27 homolog	NA	NA
Q8JZN7	-0.128038	0.104096	0.551529	Mitochondrial Rho GTPase 2 (MIRO-2) (EC 3.6.5.-) (Ras homolog gene family member T2)	Rhot2 Arht2	Rhot2
Q5FW52-2	-0.185654	0.104211	0.551529	Muscular LMNA-interacting protein (Cardiac Isl1-interacting protein) (CIP) (Muscular-enriched A-type laminin-interacting protein)	Mlip Cip	Mlip
Q9DCB8	0.148839	0.104625	0.551884	Iron-sulfur cluster assembly 2 homolog, mitochondrial (HESB-like domain-containing protein 1)	Isca2 Hbld1	Isca2
Q8K4R4	-0.0994397	0.10465	0.551884	Cytoplasmic phosphatidylinositol transfer protein 1 (Mammalian rdgB homolog beta) (M-rdgB beta) (MrdgBbeta) (mM-rdgBbeta) (Retinal degeneration B homolog beta) (RdgBbeta)	Pitpnc1	Pitpnc1
Q9CWS0	0.122509	0.104752	0.551884	N(G),N(G)-dimethylarginine dimethylaminohydrolase 1 (DDAH-1) (Dimethylarginine dimethylaminohydrolase 1) (EC 3.5.3.18) (DDAHI) (Dimethylargininase-1)	Ddah1	Ddah1
Q80TL1	-0.106169	0.105324	0.554061	Adenylate cyclase type 2 (EC 4.6.1.1) (ATP pyrophosphate-lyase 2) (Adenylate cyclase type II) (Adenylyl cyclase 2)	Adcy2 Kiaa1060	Adcy2
O08784	-0.108768	0.105841	0.555398	Treacle protein (Treacher Collins syndrome protein homolog)	Tcof1	Tcof1
Q9QXY6	0.101688	0.105896	0.555398	EH domain-containing protein 3	Ehd3 Ehd2	Ehd3
Q9R0Q7	0.102349	0.106082	0.555504	Prostaglandin E synthase 3 (EC 5.3.99.3) (Cytosolic prostaglandin E2 synthase) (cPGES) (Hsp90 co-chaperone) (Progesterone receptor complex p23) (Sid 3177) (Telomerase-binding protein p23)	Ptges3 Sid3177 Tebp	Ptges3
P21107-2	0.190622	0.106234	0.555504	Tropomyosin alpha-3 chain (Gamma-tropomyosin) (Tropomyosin-3)	Tpm3 Tpm-5 Tpm5	Tpm3
Q9CQE8	-0.130277	0.106904	0.557472	RNA transcription, translation and transport factor protein	RTRAF	RTRAF
Q9D662	-0.198788	0.107368	0.557472	Protein transport protein Sec23B (SEC23-related protein B)	Sec23b	Sec23b
Q9CWJ9	0.0691062	0.107372	0.557472	Bifunctional purine biosynthesis protein ATIC (AICAR transformylase/inosine monophosphate cyclohydrolase) (ATIC) [Includes: Phosphoribosylaminoimidazolecarboxamide formyltransferase (EC 2.1.2.3) (5-aminoimidazole-4-carboxamide ribonucleotide formyltransferase) (AICAR formyltransferase) (AICAR transformylase); IMP cyclohydrolase (EC 3.5.4.10) (IMP synthase) (Inosinicase)]	Atic Purh	Atic
Q6PDM2	0.130341	0.107808	0.557472	Serine/arginine-rich splicing factor 1 (ASF/SF2) (Pre-mRNA-splicing factor SRp30a) (Splicing factor, arginine/serine-rich 1)	Srsf1 Sfrs1	Srsf1
Q9CQ10	0.0586802	0.108085	0.557472	Charged multivesicular body protein 3 (Chromatin-modifying protein 3) (Vacuolar protein sorting-associated protein 24)	Chmp3 Vps24	Chmp3
P20152	0.2144	0.108397	0.557472	Vimentin	Vim	Vim
Q9Z2V5	-0.09339	0.108405	0.557472	Histone deacetylase 6 (HD6) (EC 3.5.1.98) (Histone deacetylase mHDA2) (Tubulin-lysine deacetylase HDAC6) (EC 3.5.1.-)	Hdac6	Hdac6
Q62422	0.177596	0.108468	0.557472	Osteoclast-stimulating factor 1 (SH3 domain protein 3)	Ostf1 Sh3d3 Sh3p2	Ostf1
Q8BMA6	-0.0700072	0.10858	0.557472	Signal recognition particle subunit SRP68 (SRP68) (Signal recognition particle 68 kDa protein)	Srp68	Srp68
P63318	0.250257	0.108658	0.557472	Protein kinase C gamma type (PKC-gamma) (EC 2.7.11.13)	Prkcg Pkcc Pkcg Prkcc	Prkcg
Q08274	0.134544	0.108663	0.557472	Dystrophia myotonica WD repeat-containing protein (Dystrophia myotonica-containing WD repeat motif protein) (Protein DMR-N9)	Dmwd Dm9	Dmwd
Q80TK0	-0.103056	0.108672	0.557472	NA	NA	NA
Q99K67	-0.0987724	0.108685	0.557472	Alpha-aminoadipic semialdehyde synthase, mitochondrial (LKR/SDH) [Includes: Lysine ketoglutarate reductase (LKR) (LOR) (EC 1.5.1.8); Saccharopine dehydrogenase (SDH) (EC 1.5.1.9)]	Aass Lorsdh	Aass
O55022	0.221672	0.109013	0.55787	Membrane-associated progesterone receptor component 1 (mPR)	Pgrmc1 Pgrmc	Pgrmc1
Q6PEB6	0.190026	0.109082	0.55787	MOB-like protein phocein (Class II mMOB1) (Mob1 homolog 3) (Mob3) (Mps one binder kinase activator-like 3) (Preimplantation protein 3)	Mob4 Mob3 Mobkl3 Phocn Prei3	Mob4
P43276	-0.171304	0.10927	0.558014	Histone H1.5 (H1 VAR.5) (H1b)	H1-5 H1f5 Hist1h1b	H1-5
P35436	-0.0977616	0.109596	0.558859	Glutamate receptor ionotropic, NMDA 2A (GluN2A) (Glutamate [NMDA] receptor subunit epsilon-1) (N-methyl D-aspartate receptor subtype 2A) (NMDAR2A) (NR2A)	Grin2a	Grin2a
Q62443	0.0972713	0.110043	0.560192	Neuronal pentraxin-1 (NP1) (Neuronal pentraxin I) (NP-I)	Nptx1	Nptx1
Q9ER47	-0.150592	0.110178	0.560192	Potassium voltage-gated channel subfamily H member 7 (Ether-a-go-go-related gene potassium channel 3) (ERG-3) (Eag-related protein 3) (Ether-a-go-go-related protein 3) (Voltage-gated potassium channel subunit Kv11.3)	Kcnh7 Erg3	Kcnh7
Q3TX08	0.0771063	0.110378	0.560361	tRNA (guanine(26)-N(2))-dimethyltransferase (EC 2.1.1.216) (tRNA 2,2-dimethylguanosine-26 methyltransferase) (tRNA(guanine-26,N(2)-N(2)) methyltransferase) (tRNA(m(2,2)G26)dimethyltransferase)	Trmt1 D8Ertd812e	Trmt1
Q80Y98	0.109922	0.110532	0.560361	Phospholipase DDHD2 (EC 3.1.1.-) (DDHD domain-containing protein 2) (SAM, WWE and DDHD domain-containing protein 1)	Ddhd2 Kiaa0725 Samwd1	Ddhd2
Q7TMC8	-0.165532	0.11073	0.560549	L-fucose kinase (Fucokinase) (EC 2.7.1.52)	Fcsk Fuk	Fcsk
D3YVE8	-0.0910104	0.111121	0.561714	Solute carrier family 35 member G2 (Transmembrane protein 22)	Slc35g2 Tmem22	Slc35g2
O88643	-0.169245	0.11134	0.562012	Serine/threonine-protein kinase PAK 1 (EC 2.7.11.1) (Alpha-PAK) (CDC42/RAC effector kinase PAK-A) (p21-activated kinase 1) (PAK-1) (p65-PAK)	Pak1 Paka	Pak1
A2AQ25	0.145594	0.111615	0.562583	Sickle tail protein (Enhancer trap locus 4)	Skt Etl4 Kiaa1217	Skt
Q7TPV4	-0.116612	0.112149	0.56446	Myb-binding protein 1A (Myb-binding protein of 160 kDa)	Mybbp1a P160	Mybbp1a
P59279	0.105628	0.112744	0.566078	Ras-related protein Rab-2B (EC 3.6.5.2)	Rab2b	Rab2b
P30416	-0.0901008	0.112803	0.566078	Peptidyl-prolyl cis-trans isomerase FKBP4 (PPIase FKBP4) (EC 5.2.1.8) (52 kDa FK506-binding protein) (52 kDa FKBP) (FKBP-52) (59 kDa immunophilin) (p59) (FK506-binding protein 4) (FKBP-4) (FKBP59) (HSP-binding immunophilin) (HBI) (Immunophilin FKBP52) (Rotamase) [Cleaved into: Peptidyl-prolyl cis-trans isomerase FKBP4, N-terminally processed]	Fkbp4 Fkpb52	Fkbp4
P16283	0.261941	0.112956	0.566078	Anion exchange protein 3 (AE 3) (Anion exchanger 3) (Neuronal band 3-like protein) (Solute carrier family 4 member 3)	Slc4a3 Ae3	Slc4a3
Q03157	0.0782954	0.11321	0.566088	Amyloid beta precursor like protein 1 (Amyloid beta (A4) precursor-like protein 1) (Amyloid-like protein 1) (APLP) (APLP-1) [Cleaved into: C30]	Aplp1	Aplp1
Q8CGA0	0.0905683	0.113282	0.566088	Protein phosphatase 1F (EC 3.1.3.16) (Ca(2+)/calmodulin-dependent protein kinase phosphatase) (CaM-kinase phosphatase) (CaMKPase)	Ppm1f	Ppm1f
Q8VBT0	0.0988827	0.113763	0.567595	Thioredoxin-related transmembrane protein 1 (Thioredoxin domain-containing protein 1)	Tmx1 Txndc Txndc1	Tmx1
Q8C7G5	-0.151503	0.114037	0.567595	Apolipoprotein A-V (Apo-AV) (ApoA-V) (Apolipoprotein A5) (Regeneration-associated protein 3)	Apoa5 Rap3	Apoa5
Q8CE50	-0.100163	0.114238	0.567595	Sorting nexin-30	Snx30	Snx30
O70503	-0.0987339	0.114365	0.567595	Very-long-chain 3-oxoacyl-CoA reductase (EC 1.1.1.330) (17-beta-hydroxysteroid dehydrogenase 12) (17-beta-HSD 12) (3-ketoacyl-CoA reductase) (KAR) (Estradiol 17-beta-dehydrogenase 12) (EC 1.1.1.62) (KIK-I)	Hsd17b12 Kik1	Hsd17b12
Q9CRY7	-0.0594199	0.114396	0.567595	Lysophospholipase D GDPD1 (EC 3.1.4.-) (Glycerophosphodiester phosphodiesterase 4) (Glycerophosphodiester phosphodiesterase domain-containing protein 1)	Gdpd1 Gde4	Gdpd1
Q61699	-0.229011	0.114599	0.567794	Heat shock protein 105 kDa (42 degrees C-HSP) (Heat shock 110 kDa protein) (Heat shock-related 100 kDa protein E7I) (HSP-E7I)	Hsph1 Hsp105 Hsp110 Kiaa0201	Hsph1
Q14BI2	-0.0692888	0.114789	0.567896	Metabotropic glutamate receptor 2 (mGluR2)	Grm2 Gprc1b Mglur2	Grm2
P60853	-0.116165	0.114982	0.567896	Leucine zipper putative tumor suppressor 1 (F37/Esophageal cancer-related gene-coding leucine-zipper motif) (Fez1)	Lzts1 Fez1	Lzts1
P63330	-0.0880625	0.115107	0.567896	Serine/threonine-protein phosphatase 2A catalytic subunit alpha isoform (PP2A-alpha) (EC 3.1.3.16)	Ppp2ca	Ppp2ca
A2AHC3	0.104682	0.115473	0.568175	Calmodulin-regulated spectrin-associated protein 1	Camsap1	Camsap1
Q99K70	0.117904	0.115489	0.568175	Ras-related GTP-binding protein C (Rag C) (RagC) (EC 3.6.5.-) (GTPase-interacting protein 2) (TIB929)	Rragc	Rragc
Q8BVL3	0.0796257	0.115904	0.569415	Sorting nexin-17	Snx17	Snx17
P26040	-0.0984529	0.116118	0.569662	Ezrin (Cytovillin) (Villin-2) (p81)	Ezr Vil2	Ezr
Q91XF0	0.13604	0.116562	0.57104	Pyridoxine-5'-phosphate oxidase (EC 1.4.3.5) (Pyridoxamine-phosphate oxidase)	Pnpo	Pnpo
Q3UN54	-0.127947	0.11709	0.572453	Prostate and testis expressed protein 14 (Secreted seminal-vesicle Ly-6 protein 1) (SSLP-1)	Pate14 Sslp1	Pate14
Q8C739	0.112589	0.117178	0.572453	Protein FAM110B	Fam110b	Fam110b
Q9DBX2	0.204796	0.117917	0.574234	Phosducin-like protein (PHLP)	Pdcl PhLP1	Pdcl
Q9CQT1	0.10531	0.118012	0.574234	Methylthioribose-1-phosphate isomerase (M1Pi) (MTR-1-P isomerase) (EC 5.3.1.23) (S-methyl-5-thioribose-1-phosphate isomerase) (Translation initiation factor eIF-2B subunit alpha/beta/delta-like protein)	Mri1	Mri1
Q99PL6	0.0988631	0.118036	0.574234	UBX domain-containing protein 6 (UBX domain-containing protein 1)	Ubxn6 Ubxd1 Ubxdc2	Ubxn6
Q8BGA9	-0.0866612	0.11953	0.580068	Mitochondrial inner membrane protein OXA1L (Oxidase assembly 1-like protein) (OXA1-like protein)	Oxa1l	Oxa1l
P39447	-0.130851	0.119567	0.580068	Tight junction protein ZO-1 (Tight junction protein 1) (Zona occludens protein 1) (Zonula occludens protein 1)	Tjp1 Zo1	Tjp1
Q99PV0	-0.0928879	0.120644	0.580986	Pre-mRNA-processing-splicing factor 8 (Splicing factor Prp8)	Prpf8 Prp8	Prpf8
Q8BLR2	0.0735602	0.120656	0.580986	Copine-4 (Copine IV)	Cpne4	Cpne4
Q6PDL0	-0.117862	0.120722	0.580986	Cytoplasmic dynein 1 light intermediate chain 2 (Dynein light intermediate chain 2, cytosolic)	Dync1li2 Dncli2 Dnclic2	Dync1li2
Q3TCJ1	0.0841648	0.120728	0.580986	BRISC complex subunit Abraxas 2 (Abraxas brother protein 1) (Protein FAM175B)	Abraxas2 Abro1 Fam175b Kiaa0157	Abraxas2
B1AY13	-0.071369	0.120773	0.580986	Ubiquitin carboxyl-terminal hydrolase 24 (EC 3.4.19.12) (Deubiquitinating enzyme 24) (Ubiquitin thioesterase 24) (Ubiquitin-specific-processing protease 24)	Usp24	Usp24
Q9QZE7	0.117949	0.120818	0.580986	Translin-associated protein X (Translin-associated factor X)	Tsnax Trax	Tsnax
O88910	0.185012	0.121138	0.580986	MAGUK p55 subfamily member 3 (Discs large homolog 3) (Protein MPP3)	Mpp3 Dlgh3	Mpp3
P26049	0.10767	0.121544	0.580986	Gamma-aminobutyric acid receptor subunit alpha-3 (GABA(A) receptor subunit alpha-3)	Gabra3 Gabra-3	Gabra3
Q91VX2	-0.112204	0.12169	0.580986	Ubiquitin-associated protein 2 (UBAP-2) (Protein lingerer homolog 1) (mLig-1) (RNA polymerase II degradation factor Ubap2)	Ubap2 Lig1	Ubap2
Q6PD24	-0.112038	0.121765	0.580986	Ankyrin repeat domain-containing protein 13D	Ankrd13d	Ankrd13d
P46664	0.0941921	0.121772	0.580986	Adenylosuccinate synthetase isozyme 2 (AMPSase 2) (AdSS 2) (EC 6.3.4.4) (Adenylosuccinate synthetase, acidic isozyme) (Adenylosuccinate synthetase, liver isozyme) (L-type adenylosuccinate synthetase) (IMP--aspartate ligase 2)	Adss2 Adss	Adss2
Q9D6W8	0.0825043	0.121818	0.580986	BLOC-1-related complex subunit 6	Borcs6	Borcs6
P10518	0.0665839	0.121919	0.580986	Delta-aminolevulinic acid dehydratase (ALADH) (EC 4.2.1.24) (Porphobilinogen synthase)	Alad Lv	Alad
Q60899	-0.106578	0.122632	0.582266	ELAV-like protein 2 (ELAV-like neuronal protein 1) (Hu-antigen B) (HuB) (Nervous system-specific RNA-binding protein Mel-N1)	Elavl2 Hub	Elavl2
Q9D8S4	0.144697	0.122648	0.582266	Oligoribonuclease, mitochondrial (EC 3.1.15.-) (RNA exonuclease 2 homolog) (Small fragment nuclease)	Rexo2 Smfn	Rexo2
B0F2B4	-0.0832045	0.122688	0.582266	Neuroligin 4-like (Neuroligin-4) (NL-4)	Nlgn4l Nl4* Nlgn4 Nlgn4x	Nlgn4l
Q9D358	-0.190577	0.123084	0.583357	Low molecular weight phosphotyrosine protein phosphatase (LMW-PTP) (LMW-PTPase) (EC 3.1.3.48) (Low molecular weight cytosolic acid phosphatase) (EC 3.1.3.2)	Acp1	Acp1
P63328-2	0.174226	0.123296	0.583569	Protein phosphatase 3 catalytic subunit alpha (EC 3.1.3.16) (CAM-PRP catalytic subunit) (Calcineurin A alpha) (Calmodulin-dependent calcineurin A subunit alpha isoform) (CNA alpha) (Serine/threonine-protein phosphatase 2B catalytic subunit alpha isoform)	Ppp3ca Calna	Ppp3ca
Q8R0X7	0.0873889	0.123659	0.583788	Sphingosine-1-phosphate lyase 1 (S1PL) (SP-lyase 1) (SPL 1) (mSPL) (EC 4.1.2.27) (Sphingosine-1-phosphate aldolase)	Sgpl1 Spl	Sgpl1
Q9D8N2	-0.086465	0.123733	0.583788	DENN domain-containing protein 10 (Protein FAM45A)	Dennd10 Fam45a	Dennd10
Q6PDY2	-0.112965	0.123844	0.583788	2-aminoethanethiol dioxygenase (EC 1.13.11.19) (Cysteamine dioxygenase)	Ado Gm237	Ado
Q7TQI3	0.0686017	0.124338	0.585327	Ubiquitin thioesterase OTUB1 (EC 3.4.19.12) (Deubiquitinating enzyme OTUB1) (OTU domain-containing ubiquitin aldehyde-binding protein 1) (Otubain-1) (Ubiquitin-specific-processing protease OTUB1)	Otub1	Otub1
Q8CGA3	-0.124025	0.125018	0.587735	Large neutral amino acids transporter small subunit 4 (L-type amino acid transporter 4) (Solute carrier family 43 member 2)	Slc43a2 Lat4	Slc43a2
Q1RLL3	0.199279	0.125198	0.587792	Copine-9 (Copine IX)	Cpne9	Cpne9
O88545	-0.0765722	0.125976	0.590057	COP9 signalosome complex subunit 6 (SGN6) (Signalosome subunit 6) (JAB1-containing signalosome subunit 6)	Cops6 Csn6	Cops6
Q9Z1L5	0.0814917	0.126018	0.590057	Voltage-dependent calcium channel subunit alpha-2/delta-3 (Voltage-gated calcium channel subunit alpha-2/delta-3) [Cleaved into: Voltage-dependent calcium channel subunit alpha-2-3; Voltage-dependent calcium channel subunit delta-3]	Cacna2d3	Cacna2d3
Q80XI4	0.0496759	0.12696	0.593253	Phosphatidylinositol 5-phosphate 4-kinase type-2 beta (EC 2.7.1.149) (1-phosphatidylinositol 5-phosphate 4-kinase 2-beta) (Diphosphoinositide kinase 2-beta) (Phosphatidylinositol 5-phosphate 4-kinase type II beta) (PI(5)P 4-kinase type II beta) (PIP4KII-beta) (PtdIns(5)P-4-kinase isoform 2-beta)	Pip4k2b Pip5k2b	Pip4k2b
Q8BGQ7	0.0624805	0.127041	0.593253	Alanine--tRNA ligase, cytoplasmic (EC 6.1.1.7) (Alanyl-tRNA synthetase) (AlaRS) (Protein sticky) (Sti)	Aars1 Aars	Aars1
Q61233	0.145472	0.127611	0.594469	Plastin-2 (65 kDa macrophage protein) (L-plastin) (Lymphocyte cytosolic protein 1) (LCP-1) (pp65)	Lcp1 Pls2	Lcp1
Q9CQI3	0.240456	0.127642	0.594469	Glia maturation factor beta (GMF-beta)	Gmfb	Gmfb
Q8C0D5	0.103528	0.128034	0.595307	Elongation factor-like GTPase 1 (Elongation factor Tu GTP-binding domain-containing protein 1) (Elongation factor-like 1) (Protein FAM42A)	Efl1 Eftud1	Efl1
Q60625	0.122269	0.128173	0.595307	Intercellular adhesion molecule 5 (ICAM-5) (Telencephalin)	Icam5 Icam3 Tlcn	Icam5
A2A5R2	-0.0666076	0.128333	0.595307	Brefeldin A-inhibited guanine nucleotide-exchange protein 2 (Brefeldin A-inhibited GEP 2) (ADP-ribosylation factor guanine nucleotide-exchange factor 2)	Arfgef2 Arfgep2 Big2	Arfgef2
Q810U3	-0.154353	0.128555	0.595545	Neurofascin	Nfasc	Nfasc
Q8K183	0.0936624	0.128959	0.595787	Pyridoxal kinase (EC 2.7.1.35) (Pyridoxine kinase)	Pdxk Pkh	Pdxk
Q8CIV8	0.0785006	0.128965	0.595787	Tubulin-specific chaperone E (Tubulin-folding cofactor E)	Tbce	Tbce
Q91V41	0.079889	0.129118	0.595787	Ras-related protein Rab-14	Rab14	Rab14
Q60973	0.0758107	0.130007	0.599096	Histone-binding protein RBBP7 (Histone acetyltransferase type B subunit 2) (Nucleosome-remodeling factor subunit RBAP46) (Retinoblastoma-binding protein 7) (RBBP-7) (Retinoblastoma-binding protein p46)	Rbbp7 Rbap46	Rbbp7
Q61879	0.101735	0.130285	0.599276	Myosin-10 (Cellular myosin heavy chain, type B) (Myosin heavy chain 10) (Myosin heavy chain, non-muscle IIb) (Non-muscle myosin heavy chain B) (NMMHC-B) (Non-muscle myosin heavy chain IIb) (NMMHC II-b) (NMMHC-IIB)	Myh10	Myh10
P05064	0.109754	0.130389	0.599276	Fructose-bisphosphate aldolase A (EC 4.1.2.13) (Aldolase 1) (Muscle-type aldolase)	Aldoa Aldo1	Aldoa
P63054	0.219876	0.131388	0.600147	Calmodulin regulator protein PCP4 (Brain-specific antigen PCP-4) (Brain-specific polypeptide PEP-19) (Purkinje cell protein 4)	Pcp4 Pep19	Pcp4
Q9DCT2	-0.0781613	0.13151	0.600147	NADH dehydrogenase [ubiquinone] iron-sulfur protein 3, mitochondrial (EC 7.1.1.2) (Complex I-30kD) (CI-30kD) (NADH-ubiquinone oxidoreductase 30 kDa subunit)	Ndufs3	Ndufs3
Q7TSH2	0.0883591	0.131648	0.600147	Phosphorylase b kinase regulatory subunit beta (Phosphorylase kinase subunit beta)	Phkb	Phkb
Q920P5	0.106243	0.131774	0.600147	Adenylate kinase isoenzyme 5 (AK 5) (EC 2.7.4.3) (EC 2.7.4.6) (ATP-AMP transphosphorylase 5)	Ak5	Ak5
Q68FM6	0.104421	0.131996	0.600147	Protein phosphatase 1 regulatory subunit 29 (Extracellular leucine-rich repeat and fibronectin type III domain-containing protein 2) (Leucine-rich repeat and fibronectin type-III domain-containing protein 6) (Leucine-rich repeat-containing protein 62)	Elfn2 Kiaa1904 Lrrc62 Ppp1r29	Elfn2
P59648	-0.152706	0.132049	0.600147	FXYD domain-containing ion transport regulator 7	Fxyd7	Fxyd7
P45377	0.128119	0.132267	0.600147	Aldose reductase-related protein 2 (AR) (EC 1.1.1.21) (Aldehyde reductase) (Fibroblast growth factor-regulated protein) (Protein FR-1)	Akr1b8 Fgfrp	Akr1b8
P60824	0.0655451	0.13229	0.600147	Cold-inducible RNA-binding protein (A18 hnRNP) (Glycine-rich RNA-binding protein CIRP)	Cirbp Cirp	Cirbp
Q61626	-0.126524	0.13257	0.600147	Glutamate receptor ionotropic, kainate 5 (GluK5) (Glutamate receptor KA-2) (KA2) (Glutamate receptor gamma-2) (GluR gamma-2)	Grik5	Grik5
O09172	-0.0851742	0.132766	0.600147	Glutamate--cysteine ligase regulatory subunit (GCS light chain) (Gamma-ECS regulatory subunit) (Gamma-glutamylcysteine synthetase regulatory subunit) (Glutamate--cysteine ligase modifier subunit)	Gclm Glclr	Gclm
P62900	-0.0705633	0.132846	0.600147	60S ribosomal protein L31	Rpl31	Rpl31
Q62048	0.0632906	0.132913	0.600147	Astrocytic phosphoprotein PEA-15 (15 kDa phosphoprotein enriched in astrocytes)	Pea15 Pea15a	Pea15
Q9Z1Q5	0.10461	0.132923	0.600147	Chloride intracellular channel protein 1 (Nuclear chloride ion channel 27) (NCC27)	Clic1	Clic1
Q62426	0.119833	0.132984	0.600147	Cystatin-B (Stefin-B)	Cstb Cst6 Stfb	Cstb
Q9JKX6	0.0853325	0.133366	0.601095	ADP-sugar pyrophosphatase (EC 3.6.1.13) (8-oxo-dGDP phosphatase) (EC 3.6.1.58) (Nuclear ATP-synthesis protein NUDIX5) (EC 2.7.7.96) (Nucleoside diphosphate-linked moiety X motif 5) (Nudix motif 5)	Nudt5	Nudt5
Q80VP9	0.0638527	0.13381	0.601951	Aspartate beta-hydroxylase domain-containing protein 2 (EC 1.14.11.-)	Asphd2	Asphd2
Q62186	-0.0715665	0.133971	0.601951	Translocon-associated protein subunit delta (TRAP-delta) (Signal sequence receptor subunit delta) (SSR-delta)	Ssr4	Ssr4
O88851	0.120926	0.134138	0.601951	Putative hydrolase RBBP9 (EC 3.-.-.-) (B5T-overexpressed gene protein) (Protein BOG) (Retinoblastoma-binding protein 9) (RBBP-9)	Rbbp9 Bog	Rbbp9
Q8C5Q4	0.144362	0.134246	0.601951	G-rich sequence factor 1 (GRSF-1)	Grsf1	Grsf1
Q8BNY6	0.0794524	0.134441	0.602056	Neuronal calcium sensor 1 (NCS-1) (Frequenin homolog)	Ncs1 Freq	Ncs1
P62806	-0.120868	0.135111	0.603827	Histone H4	H4c1 Hist1h4a; H4c2 H4-53 Hist1h4b; H4c3 H4-12 Hist1h4c; H4c4 Hist1h4d; H4c6 Hist1h4f; H4c8 Hist1h4h; H4c9 Hist1h4i; H4c11 Hist1h4j; H4c12 Hist1h4k; Hist1h4m; H4c14 Hist2h4 Hist2h4a; H4c16 H4f16 Hist4h4	H4c1
Q9CXT8	0.0868971	0.135183	0.603827	Mitochondrial-processing peptidase subunit beta (EC 3.4.24.64) (Beta-MPP) (P-52)	Pmpcb	Pmpcb
Q9DC28	0.0945253	0.135867	0.605509	Casein kinase I isoform delta (CKI-delta) (CKId) (EC 2.7.11.1) (Tau-protein kinase CSNK1D) (EC 2.7.11.26)	Csnk1d Hckid	Csnk1d
Q64378	0.0735785	0.136141	0.605509	Peptidyl-prolyl cis-trans isomerase FKBP5 (PPIase FKBP5) (EC 5.2.1.8) (51 kDa FK506-binding protein) (51 kDa FKBP) (FKBP-51) (FK506-binding protein 5) (FKBP-5) (Rotamase)	Fkbp5 Fkbp51	Fkbp5
Q91W34	0.153633	0.136427	0.605509	RUS family member 1	Rusf1	Rusf1
P60521	0.183626	0.136486	0.605509	Gamma-aminobutyric acid receptor-associated protein-like 2 (GABA(A) receptor-associated protein-like 2) (Golgi-associated ATPase enhancer of 16 kDa) (GATE-16)	Gabarapl2	Gabarapl2
Q9Z0F7	0.10453	0.136543	0.605509	Gamma-synuclein (Persyn)	Sncg Persyn	Sncg
P68037	0.07118	0.136613	0.605509	Ubiquitin-conjugating enzyme E2 L3 (EC 2.3.2.23) (E2 ubiquitin-conjugating enzyme L3) (UbcM4) (Ubiquitin carrier protein L3) (Ubiquitin-protein ligase L3)	Ube2l3 Ubce7	Ube2l3
Q91VE0	-0.0550216	0.136772	0.605509	Long-chain fatty acid transport protein 4 (FATP-4) (Fatty acid transport protein 4) (Arachidonate--CoA ligase) (EC 6.2.1.15) (Long-chain-fatty-acid--CoA ligase) (EC 6.2.1.3) (Solute carrier family 27 member 4) (Very long-chain acyl-CoA synthetase 4) (ACSVL4) (EC 6.2.1.-)	Slc27a4 Acsvl4 Fatp4	Slc27a4
Q5F2E8	-0.0672343	0.137236	0.605973	Serine/threonine-protein kinase TAO1 (EC 2.7.11.1) (Thousand and one amino acid protein 1)	Taok1 Kiaa1361	Taok1
Q9D964	-0.0859277	0.137342	0.605973	Glycine amidinotransferase, mitochondrial (EC 2.1.4.1) (L-arginine:glycine amidinotransferase) (Transamidinase)	Gatm	Gatm
Q71LX4	-0.0822735	0.137398	0.605973	Talin-2	Tln2	Tln2
P01942	-0.558956	0.137697	0.606527	Hemoglobin subunit alpha (Alpha-globin) (Hemoglobin alpha chain) [Cleaved into: Hemopressin]	Hba Hba-a1	Hba
Q9DC51	-0.100776	0.137959	0.606916	Guanine nucleotide-binding protein G(i) subunit alpha-3 (G(i) alpha-3)	Gnai3	Gnai3
P50396	0.118269	0.138303	0.606994	Rab GDP dissociation inhibitor alpha (Rab GDI alpha) (Guanosine diphosphate dissociation inhibitor 1) (GDI-1)	Gdi1 Rabgdia	Gdi1
P09103	0.0748686	0.138463	0.606994	Protein disulfide-isomerase (PDI) (EC 5.3.4.1) (Cellular thyroid hormone-binding protein) (Endoplasmic reticulum resident protein 59) (ER protein 59) (ERp59) (Prolyl 4-hydroxylase subunit beta) (p55)	P4hb Pdia1	P4hb
Q8VDW4	-0.122303	0.138498	0.606994	Ubiquitin-conjugating enzyme E2 W (EC 2.3.2.23) (E2 ubiquitin-conjugating enzyme W) (N-terminal E2 ubiquitin-conjugating enzyme) (EC 2.3.2.25) (N-terminus-conjugating E2) (Ubiquitin carrier protein W) (Ubiquitin-protein ligase W)	Ube2w	Ube2w
P35980	-0.169475	0.139053	0.608413	60S ribosomal protein L18	Rpl18	Rpl18
Q6V4S5	-0.156821	0.13917	0.608413	Protein sidekick-2	Sdk2 Kiaa1514	Sdk2
Q7TQH0-2	-0.117098	0.139359	0.608478	Ataxin-2-like protein	Atxn2l A2lp	Atxn2l
Q9DBB8	0.0855857	0.140119	0.611029	Trans-1,2-dihydrobenzene-1,2-diol dehydrogenase (EC 1.3.1.20) (D-xylose 1-dehydrogenase) (D-xylose-NADP dehydrogenase) (EC 1.1.1.179) (Dimeric dihydrodiol dehydrogenase)	Dhdh	Dhdh
Q9EQK5	-0.100517	0.140518	0.61152	Major vault protein (MVP)	Mvp	Mvp
Q8VDD5	0.0729923	0.140581	0.61152	Myosin-9 (Cellular myosin heavy chain, type A) (Myosin heavy chain 9) (Myosin heavy chain, non-muscle IIa) (Non-muscle myosin heavy chain A) (NMMHC-A) (Non-muscle myosin heavy chain IIa) (NMMHC II-a) (NMMHC-IIA)	Myh9	Myh9
P53702	-0.116687	0.141303	0.613032	Holocytochrome c-type synthase (EC 4.4.1.17) (Cytochrome c-type heme lyase) (CCHL)	Hccs Cchl	Hccs
Q9Z0S1	-0.0774167	0.141337	0.613032	3'(2'),5'-bisphosphate nucleotidase 1 (EC 3.1.3.7) (Bisphosphate 3'-nucleotidase 1) (PAP-inositol 1,4-phosphatase) (PIP)	Bpnt1	Bpnt1
Q8CJH3	-0.111296	0.141456	0.613032	Plexin-B1	Plxnb1 Kiaa0407	Plxnb1
Q9CY18	-0.0841623	0.141805	0.613784	Sorting nexin-7	Snx7	Snx7
O35381	0.197296	0.142051	0.614089	Acidic leucine-rich nuclear phosphoprotein 32 family member A (Acidic nuclear phosphoprotein pp32) (Leucine-rich acidic nuclear protein) (LANP) (Potent heat-stable protein phosphatase 2A inhibitor I1PP2A)	Anp32a Anp32 Lanp	Anp32a
Q8BR92	-0.0618927	0.143234	0.61534	Paralemmin-2	Palm2	Palm2
Q9ERL9	0.0846574	0.143368	0.61534	Guanylate cyclase soluble subunit alpha-1 (GCS-alpha-1) (EC 4.6.1.2) (Guanylate cyclase soluble subunit alpha-3) (GCS-alpha-3) (Soluble guanylate cyclase large subunit)	Gucy1a1 Gucy1a3	Gucy1a1
Q3UHD3	-0.149878	0.143538	0.61534	Microtubule-associated tumor suppressor candidate 2 homolog (Cardiac zipper protein) (Microtubule plus-end tracking protein TIP150) (Tracking protein of 150 kDa)	Mtus2 Cazip Kiaa0774 Tip150	Mtus2
Q9CQU3	0.0876411	0.143552	0.61534	Protein RER1	Rer1	Rer1
Q61024	0.0666953	0.143554	0.61534	Asparagine synthetase [glutamine-hydrolyzing] (EC 6.3.5.4) (Glutamine-dependent asparagine synthetase)	Asns	Asns
Q91YR1	0.0995782	0.143615	0.61534	Twinfilin-1 (Protein A6)	Twf1 Ptk9	Twf1
Q8JZY4	-0.102558	0.143986	0.61534	Mitochondrial ribonuclease P catalytic subunit (EC 3.1.26.5) (Mitochondrial ribonuclease P protein 3) (Mitochondrial RNase P protein 3)	Prorp Kiaa0391 Mrpp3	Prorp
Q9JHU2	-0.0748174	0.144351	0.61534	Palmdelphin	Palmd	Palmd
O35215	0.124073	0.144562	0.61534	D-dopachrome decarboxylase (EC 4.1.1.84) (D-dopachrome tautomerase)	Ddt	Ddt
Q64332	0.186345	0.14458	0.61534	Synapsin-2 (Synapsin II)	Syn2	Syn2
Q9JM63	0.152612	0.144614	0.61534	ATP-sensitive inward rectifier potassium channel 10 (Inward rectifier K(+) channel Kir4.1) (Potassium channel, inwardly rectifying subfamily J member 10)	Kcnj10	Kcnj10
Q9EPK7	-0.0833783	0.144849	0.61534	Exportin-7 (Exp7) (Ran-binding protein 16)	Xpo7 Kiaa0745 Ranbp16	Xpo7
Q8BXV2	0.347554	0.144898	0.61534	BRI3-binding protein (I3-binding protein)	Bri3bp	Bri3bp
Q9JKV5	0.144716	0.144953	0.61534	Secretory carrier-associated membrane protein 4 (SC4) (Secretory carrier membrane protein 4)	Scamp4	Scamp4
P22682	-0.0698843	0.144983	0.61534	E3 ubiquitin-protein ligase CBL (EC 2.3.2.27) (Casitas B-lineage lymphoma proto-oncogene) (Proto-oncogene c-Cbl) (RING-type E3 ubiquitin transferase CBL) (Signal transduction protein CBL)	Cbl	Cbl
Q9D0R8	-0.0747765	0.145573	0.617096	Protein LSM12	Lsm12	Lsm12
Q8VDP6	0.0691089	0.145824	0.617408	CDP-diacylglycerol--inositol 3-phosphatidyltransferase (EC 2.7.8.11) (Phosphatidylinositol synthase) (PI synthase) (PtdIns synthase)	Cdipt Pis1	Cdipt
Q9Z0N1	-0.0497307	0.146516	0.619567	Eukaryotic translation initiation factor 2 subunit 3, X-linked (EC 3.6.5.3) (Eukaryotic translation initiation factor 2 subunit gamma, X-linked) (eIF-2-gamma X)	Eif2s3x	Eif2s3x
P63321	-0.0868629	0.146688	0.619567	Ras-related protein Ral-A (EC 3.6.5.2)	Rala Ral Ral-a	Rala
Q00899	-0.171074	0.147295	0.621377	Transcriptional repressor protein YY1 (Delta transcription factor) (NF-E1) (UCR-motif DNA-binding protein) (Yin and yang 1) (YY-1)	Yy1 Ucrbp	Yy1
P14211	0.0831258	0.14802	0.622515	Calreticulin (CRP55) (Calregulin) (Endoplasmic reticulum resident protein 60) (ERp60) (HACBP)	Calr	Calr
Q9Z1N5	-0.0913315	0.148057	0.622515	Spliceosome RNA helicase Ddx39b (EC 3.6.4.13) (56 kDa U2AF65-associated protein) (DEAD box protein UAP56) (HLA-B-associated transcript 1 protein)	Ddx39b Bat1 Bat1a Uap56	Ddx39b
P70425	-0.0726114	0.148286	0.622515	GTP-binding protein Rit2 (EC 3.6.5.2) (Ras-like protein expressed in neurons) (Ras-like without CAAX protein 2)	Rit2 Rin Roc2	Rit2
Q8BG09	0.175222	0.148384	0.622515	Transmembrane protein 184B	Tmem184b	Tmem184b
P62242	-0.0535175	0.148592	0.622515	40S ribosomal protein S8	Rps8	Rps8
Q8C180	0.075228	0.148634	0.622515	Fibroblast growth factor receptor substrate 2 (FGFR substrate 2) (FGFR-signaling adaptor SNT) (FRS2-alpha) (Suc1-associated neurotrophic factor target 1) (SNT-1)	Frs2 Frs2a	Frs2
Q8BXZ1	0.0637784	0.148827	0.622577	Protein disulfide-isomerase TMX3 (EC 5.3.4.1) (Thioredoxin domain-containing protein 10) (Thioredoxin-related transmembrane protein 3)	Tmx3 Kiaa1830 Txndc10	Tmx3
P61226	0.142742	0.149174	0.623283	Ras-related protein Rap-2b (EC 3.6.5.2)	Rap2b	Rap2b
Q3V0I2	0.139259	0.149903	0.625056	Proline-rich protein 7 (Synaptic proline-rich membrane protein)	Prr7	Prr7
Q9CR59	-0.600539	0.149956	0.625056	Growth arrest and DNA damage-inducible proteins-interacting protein 1 (39S ribosomal protein L59, mitochondrial) (MRP-L59)	Gadd45gip1 Mrpl59	Gadd45gip1
Q8BVE3	0.102306	0.15052	0.625459	V-type proton ATPase subunit H (V-ATPase subunit H) (Vacuolar proton pump subunit H)	Atp6v1h	Atp6v1h
Q8BUV3	-0.115438	0.150594	0.625459	Gephyrin [Includes: Molybdopterin adenylyltransferase (MPT adenylyltransferase) (EC 2.7.7.75) (Domain G); Molybdopterin molybdenumtransferase (MPT Mo-transferase) (EC 2.10.1.1) (Domain E)]	Gphn	Gphn
Q00612	-0.0691986	0.150803	0.625459	Glucose-6-phosphate 1-dehydrogenase X (G6PD) (EC 1.1.1.49)	G6pdx G6pd G6pd-1	G6pdx
Q9CPU4	-0.0952814	0.151388	0.625459	Microsomal glutathione S-transferase 3 (Microsomal GST-3) (Glutathione peroxidase MGST3) (EC 1.11.1.-) (Microsomal glutathione S-transferase III) (Microsomal GST-III)	Mgst3	Mgst3
Q91YJ3	0.0873263	0.151462	0.625459	Thymocyte nuclear protein 1 (Thymocyte protein Thy28) (mThy28)	Thyn1 Thy28	Thyn1
Q61474	-0.154061	0.151527	0.625459	RNA-binding protein Musashi homolog 1 (Musashi-1)	Msi1 Msi1h	Msi1
Q6P8I4	-0.115651	0.151591	0.625459	PEST proteolytic signal-containing nuclear protein (PCNP) (PEST-containing nuclear protein)	Pcnp	Pcnp
P63280	0.0832035	0.151648	0.625459	SUMO-conjugating enzyme UBC9 (EC 2.3.2.-) (RING-type E3 SUMO transferase UBC9) (SUMO-protein ligase) (Ubiquitin carrier protein 9) (mUBC9) (Ubiquitin carrier protein I) (Ubiquitin-conjugating enzyme E2 I) (Ubiquitin-protein ligase I)	Ube2i Ubc9 Ubce2i Ubce9	Ube2i
Q99LC9	-0.137802	0.151715	0.625459	Peroxisomal ATPase PEX6 (EC 3.6.4.-) (Peroxin-6) (Peroxisomal biogenesis factor 6)	Pex6	Pex6
O35737	-0.053388	0.151843	0.625459	Heterogeneous nuclear ribonucleoprotein H (hnRNP H) [Cleaved into: Heterogeneous nuclear ribonucleoprotein H, N-terminally processed]	Hnrnph1 Hnrph Hnrph1	Hnrnph1
Q9QUR7	0.132756	0.152203	0.625995	Peptidyl-prolyl cis-trans isomerase NIMA-interacting 1 (EC 5.2.1.8) (Peptidyl-prolyl cis-trans isomerase Pin1) (PPIase Pin1)	Pin1	Pin1
P70392	0.122093	0.152332	0.625995	Ras-specific guanine nucleotide-releasing factor 2 (Ras-GRF2) (Ras guanine nucleotide exchange factor 2)	Rasgrf2 Grf2	Rasgrf2
Q9JHU4	-0.0720955	0.152758	0.627008	Cytoplasmic dynein 1 heavy chain 1 (Cytoplasmic dynein heavy chain 1) (Dynein heavy chain, cytosolic)	Dync1h1 Dhc1 Dnch1 Dnchc1 Dyhc	Dync1h1
Q8C4G9	-0.0947581	0.153476	0.628612	Adhesion G protein-coupled receptor A1 (G-protein coupled receptor 123)	Adgra1 Gpr123	Adgra1
P02088	-0.375684	0.153533	0.628612	Hemoglobin subunit beta-1 (Beta-1-globin) (Hemoglobin beta-1 chain) (Hemoglobin beta-major chain)	Hbb-b1	Hbb-b1
P31230	-0.0601787	0.153739	0.628612	Aminoacyl tRNA synthase complex-interacting multifunctional protein 1 (Multisynthase complex auxiliary component p43) [Cleaved into: Endothelial monocyte-activating polypeptide 2 (EMAP-2) (Endothelial monocyte-activating polypeptide II) (EMAP-II) (Small inducible cytokine subfamily E member 1)]	Aimp1 Emap2 Scye1	Aimp1
Q8K0C9	0.0612652	0.153869	0.628612	GDP-mannose 4,6 dehydratase (EC 4.2.1.47) (GDP-D-mannose dehydratase) (GMD)	Gmds	Gmds
Q8K1L5	0.149473	0.154317	0.629705	E3 ubiquitin-protein ligase PPP1R11 (EC 2.3.2.27) (Protein phosphatase 1 regulatory subunit 11) (T-complex testis expressed protein 5) (Tctex-5)	Ppp1r11 Tctex5	Ppp1r11
P46660	-0.196947	0.154542	0.629887	Alpha-internexin (Alpha-Inx) (66 kDa neurofilament protein) (NF-66) (Neurofilament-66)	Ina	Ina
Q9QZH6	-0.136769	0.15493	0.630533	Evolutionarily conserved signaling intermediate in Toll pathway, mitochondrial (Protein SITPEC)	Ecsit Sitpec	Ecsit
Q9DBH5	-0.0750219	0.155061	0.630533	Vesicular integral-membrane protein VIP36 (Lectin mannose-binding 2) (Vesicular integral-membrane protein 36) (VIP36)	Lman2	Lman2
Q8VHR5	-0.132147	0.155439	0.631335	Transcriptional repressor p66-beta (GATA zinc finger domain-containing protein 2B) (p66/p68)	Gatad2b	Gatad2b
Q8R2Z5	-0.101506	0.156393	0.633949	von Willebrand factor A domain-containing protein 1 (von Willebrand factor A domain-related protein)	Vwa1 Warp	Vwa1
Q9CQV6	0.150088	0.156449	0.633949	Microtubule-associated proteins 1A/1B light chain 3B (Autophagy-related protein LC3 B) (Autophagy-related ubiquitin-like modifier LC3 B) (MAP1 light chain 3-like protein 2) (MAP1A/MAP1B light chain 3 B) (MAP1A/MAP1B LC3 B) (Microtubule-associated protein 1 light chain 3 beta)	Map1lc3b Map1alc3 Map1lc3	Map1lc3b
Q8BH59	-0.0904288	0.156627	0.633949	Electrogenic aspartate/glutamate antiporter SLC25A12, mitochondrial (Solute carrier family 25 member 12)	Slc25a12	Slc25a12
Q3UZP4	-0.132521	0.157522	0.6358	Small VCP/p97-interacting protein	Svip	Svip
Q9D708	0.0748424	0.157702	0.6358	Protein S100-A16 (Protein S100F) (S100 calcium binding protein A16)	S100a16	S100a16
P29391	0.0765828	0.157828	0.6358	Ferritin light chain 1 (Ferritin L subunit 1)	Ftl1 Ftl Ftl-1	Ftl1
O88485	-0.0649519	0.158	0.6358	Cytoplasmic dynein 1 intermediate chain 1 (Cytoplasmic dynein intermediate chain 1) (Dynein intermediate chain 1, cytosolic) (DH IC-1)	Dync1i1 Dnci1 Dncic1	Dync1i1
O88703	-0.161707	0.158076	0.6358	Potassium/sodium hyperpolarization-activated cyclic nucleotide-gated channel 2 (Brain cyclic nucleotide-gated channel 2) (BCNG-2) (Hyperpolarization-activated cation channel 1) (HAC-1)	Hcn2 Bcng2 Hac1	Hcn2
Q8BIW1	-0.107062	0.158176	0.6358	Exopolyphosphatase PRUNE1 (EC 3.6.1.1) (PRUNEM1)	Prune1 Prune	Prune1
Q61165	-0.0672313	0.158996	0.63836	Sodium/hydrogen exchanger 1 (Na(+)/H(+) exchanger 1) (NHE-1) (Solute carrier family 9 member 1)	Slc9a1 Nhe1	Slc9a1
Q9Z0X1	-0.096572	0.159278	0.638758	Apoptosis-inducing factor 1, mitochondrial (EC 1.6.99.-) (Programmed cell death protein 8)	Aifm1 Aif Pdcd8	Aifm1
O70443	0.0567287	0.159629	0.639177	Guanine nucleotide-binding protein G(z) subunit alpha (G(x) alpha chain) (Gz-alpha)	Gnaz	Gnaz
Q8JZN5	-0.0945296	0.159831	0.639177	Complex I assembly factor ACAD9, mitochondrial (Acyl-CoA dehydrogenase family member 9) (ACAD-9) (EC 1.3.8.-)	Acad9	Acad9
Q6ZWV3	0.0681253	0.160145	0.639177	60S ribosomal protein L10 (Protein QM homolog) (Ribosomal protein L10)	Rpl10 Qm	Rpl10
Q3V038	-0.0947543	0.160152	0.639177	Tetratricopeptide repeat protein 9A (TPR repeat protein 9A)	Ttc9 Kiaa0227 Ttc9a	Ttc9
Q9DAZ9	0.0921917	0.160297	0.639177	Abscission/NoCut checkpoint regulator (ANCHR) (Zinc finger FYVE domain-containing protein 19)	Zfyve19 Anchr	Zfyve19
Q9D0J8	0.197405	0.160686	0.639997	Parathymosin	Ptms	Ptms
Q6PAL8	-0.129704	0.160986	0.640459	DENN domain-containing protein 5A (Rab6-interacting protein 1) (Rab6IP1)	Dennd5a Rab6ip1	Dennd5a
Q9JLM9	-0.100481	0.161689	0.641817	Growth factor receptor-bound protein 14 (GRB14 adapter protein)	Grb14	Grb14
Q6A065	-0.0767461	0.16178	0.641817	Centrosomal protein of 170 kDa (Cep170)	Cep170 Kiaa0470	Cep170
Q791V5	0.0669355	0.161901	0.641817	Mitochondrial carrier homolog 2 (Met-induced mitochondrial protein)	Mtch2 Mimp	Mtch2
Q60803	0.0877331	0.162106	0.641817	TNF receptor-associated factor 3 (EC 2.3.2.27) (CD40 receptor-associated factor 1) (CRAF1) (CD40-binding protein) (CD40BP) (RING-type E3 ubiquitin transferase TRAF3)	Traf3 Cap-1 Craf1 Trafamn	Traf3
Q80ZJ1	0.0581942	0.162421	0.641817	Ras-related protein Rap-2a (EC 3.6.5.2)	Rap2a	Rap2a
Q7M729	-0.152505	0.162618	0.641817	Sodium channel subunit beta-4	Scn4b Gm1471	Scn4b
Q8K2D3	-0.0953809	0.162648	0.641817	Enhancer of mRNA-decapping protein 3 (YjeF domain-containing protein 1)	Edc3 Yjdc	Edc3
Q8QZY1	0.0480904	0.162828	0.641817	Eukaryotic translation initiation factor 3 subunit L (eIF3l) (66 kDa tyrosine-rich heat shock protein) (67 kDa polymerase-associated factor) (Eukaryotic translation initiation factor 3 subunit 6-interacting protein) (Eukaryotic translation initiation factor 3 subunit E-interacting protein) (HSP-66Y) (PAF67)	Eif3l Eif3eip Eif3s6ip Paf67	Eif3l
Q9D172	0.135024	0.162981	0.641817	Glutamine amidotransferase-like class 1 domain-containing protein 3, mitochondrial	Gatd3 D10Jhu81e Gatd3a	Gatd3
Q2TBE6	0.0718725	0.163334	0.642485	Phosphatidylinositol 4-kinase type 2-alpha (EC 2.7.1.67) (Phosphatidylinositol 4-kinase type II-alpha)	Pi4k2a	Pi4k2a
Q8BFZ9	0.0843924	0.163655	0.642493	Erlin-2 (Endoplasmic reticulum lipid raft-associated protein 2) (Stomatin-prohibitin-flotillin-HflC/K domain-containing protein 2) (SPFH domain-containing protein 2)	Erlin2 Spfh2	Erlin2
Q8C0T5	-0.11998	0.163899	0.642493	Signal-induced proliferation-associated 1-like protein 1 (SIPA1-like protein 1)	Sipa1l1 Kiaa0440	Sipa1l1
Q91YL3	-0.0611048	0.163976	0.642493	Uridine-cytidine kinase-like 1 (EC 2.7.1.48)	Uckl1 Urkl1	Uckl1
Q9JKF6	-0.0822881	0.164072	0.642493	Nectin-1 (Herpes virus entry mediator C) (Herpesvirus entry mediator C) (HveC) (Nectin cell adhesion molecule 1) (Poliovirus receptor-related protein 1) (CD antigen CD111)	Nectin1 Hvec Prr1 Pvrl1	Nectin1
Q9D7M1	0.122774	0.164854	0.644833	Glucose-induced degradation protein 8 homolog (Two hybrid-associated protein 1 with RanBPM) (Twa1)	Gid8	Gid8
Q63844	0.115036	0.165831	0.647928	Mitogen-activated protein kinase 3 (MAP kinase 3) (MAPK 3) (EC 2.7.11.24) (ERT2) (Extracellular signal-regulated kinase 1) (ERK-1) (Insulin-stimulated MAP2 kinase) (MAP kinase isoform p44) (p44-MAPK) (MNK1) (Microtubule-associated protein 2 kinase) (p44-ERK1)	Mapk3 Erk1 Prkm3	Mapk3
P24527	-0.0730472	0.166017	0.647929	Leukotriene A-4 hydrolase (LTA-4 hydrolase) (EC 3.3.2.6) (Leukotriene A(4) hydrolase) (Tripeptide aminopeptidase LTA4H) (EC 3.4.11.4)	Lta4h	Lta4h
Q9D1J1	-0.120936	0.166859	0.650305	Adaptin ear-binding coat-associated protein 2 (NECAP endocytosis-associated protein 2) (NECAP-2)	Necap2	Necap2
Q59J78	-0.06252	0.16741	0.650305	NADH dehydrogenase [ubiquinone] 1 alpha subcomplex assembly factor 2 (Mimitin) (Myc-induced mitochondrial protein) (MMTN) (NDUFA12-like protein)	Ndufaf2 Ndufa12l	Ndufaf2
P35293	0.0581468	0.167522	0.650305	Ras-related protein Rab-18	Rab18	Rab18
Q9WTT4	0.136656	0.167645	0.650305	V-type proton ATPase subunit G 2 (V-ATPase subunit G 2) (V-ATPase 13 kDa subunit 2) (Vacuolar proton pump subunit G 2)	Atp6v1g2 Atp6g2 Ng38	Atp6v1g2
Q811J3	0.103426	0.168199	0.650305	Iron-responsive element-binding protein 2 (IRE-BP 2) (Iron regulatory protein 2) (IRP2)	Ireb2 Irp2	Ireb2
P35762	-0.105608	0.168207	0.650305	CD81 antigen (26 kDa cell surface protein TAPA-1) (Target of the antiproliferative antibody 1) (CD antigen CD81)	Cd81 Tapa1	Cd81
P70697	0.0789621	0.168251	0.650305	Uroporphyrinogen decarboxylase (UPD) (URO-D) (EC 4.1.1.37)	Urod	Urod
Q8C0I4	-0.151367	0.168357	0.650305	Enhancer of polycomb homolog 2 (EPC-like)	Epc2	Epc2
Q9D404	-0.0946658	0.168479	0.650305	3-oxoacyl-[acyl-carrier-protein] synthase, mitochondrial (EC 2.3.1.41) (Beta-ketoacyl-ACP synthase)	Oxsm	Oxsm
Q8R1G2	0.0786374	0.168609	0.650305	Carboxymethylenebutenolidase homolog (EC 3.1.-.-)	Cmbl	Cmbl
P60041	0.19346	0.168824	0.650305	Somatostatin [Cleaved into: Antrin; Somatostatin-28; Somatostatin-14; Neuronostatin (NST)]	Sst Smst	Sst
Q3U5F4	0.149879	0.16886	0.650305	Threonylcarbamoyl-AMP synthase (EC 2.7.7.87) (Ischemia/reperfusion-inducible protein) (mIRIP)	Yrdc Irip	Yrdc
Q505D7	-0.107308	0.169113	0.650562	Optic atrophy 3 protein homolog	Opa3	Opa3
Q6ZQI3	-0.0614711	0.169636	0.651674	Malectin	Mlec Kiaa0152	Mlec
Q8BK67	-0.0677943	0.169775	0.651674	Protein RCC2	Rcc2 Kiaa1470	Rcc2
O88704	-0.172071	0.170021	0.651904	Potassium/sodium hyperpolarization-activated cyclic nucleotide-gated channel 1 (Brain cyclic nucleotide-gated channel 1) (BCNG-1) (Hyperpolarization-activated cation channel 2) (HAC-2)	Hcn1 Bcng1 Hac2	Hcn1
Q8BQZ4	-0.0973886	0.170636	0.653543	Ral GTPase-activating protein subunit beta (p170)	Ralgapb Kiaa1219	Ralgapb
Q9EPV8	0.105251	0.170932	0.653961	Ubiquitin-like protein 5	Ubl5	Ubl5
O70492	0.088437	0.171309	0.654533	Sorting nexin-3 (SDP3 protein)	Snx3	Snx3
Q499X9	0.0643696	0.171462	0.654533	Methionine--tRNA ligase, mitochondrial (EC 6.1.1.10) (Methionyl-tRNA synthetase 2) (Mitochondrial methionyl-tRNA synthetase) (MtMetRS)	Mars2	Mars2
Q9JI39	-0.0856198	0.171956	0.654533	ATP-binding cassette sub-family B member 10, mitochondrial (ABC-mitochondrial erythroid protein) (ABC-me protein) (ATP-binding cassette transporter 10) (ABC transporter 10 protein)	Abcb10	Abcb10
Q8R1F1	-0.126385	0.172278	0.654533	Protein Niban 2 (Meg-3) (Niban-like protein 1) (Protein FAM129B)	Niban2 Fam129b	Niban2
Q3TY60-2	-0.0839249	0.17232	0.654533	Protein FAM131B	Fam131b	Fam131b
Q61543	-0.112719	0.172459	0.654533	Golgi apparatus protein 1 (E-selectin ligand 1) (ESL-1) (Selel) (Golgi sialoglycoprotein MG-160)	Glg1 Esl1 Mg160 Selel	Glg1
Q61735	-0.157448	0.172559	0.654533	Leukocyte surface antigen CD47 (Integrin-associated protein) (IAP) (CD antigen CD47)	Cd47	Cd47
P10637	-0.161439	0.172728	0.654533	Microtubule-associated protein tau (Neurofibrillary tangle protein) (Paired helical filament-tau) (PHF-tau)	Mapt Mtapt Tau	Mapt
Q9ER73	0.0839685	0.172768	0.654533	Elongator complex protein 4 (PAX6 neighbor gene protein)	Elp4 Paxneb	Elp4
Q9Z0R6	-0.142869	0.174355	0.65868	Intersectin-2 (EH domain and SH3 domain regulator of endocytosis 2) (EH and SH3 domains protein 2) (SH3 domain-containing protein 1B)	Itsn2 Ese2 Sh3d1B	Itsn2
Q7TSI3	-0.194158	0.174584	0.65868	Serine/threonine-protein phosphatase 6 regulatory subunit 1 (SAPS domain family member 1)	Ppp6r1 Kiaa1115 Pp6r1 Saps1	Ppp6r1
P97384	-0.122653	0.1746	0.65868	Annexin A11 (Annexin XI) (Annexin-11) (Calcyclin-associated annexin 50) (CAP-50)	Anxa11 Anx11	Anxa11
Q62036	0.0772352	0.174716	0.65868	Centrosomal protein of 131 kDa (5-azacytidine-induced protein 1) (Pre-acrosome localization protein 1)	Cep131 Az1 Azi Azi1	Cep131
Q3UYH7	0.0880048	0.174865	0.65868	Beta-adrenergic receptor kinase 2 (Beta-ARK-2) (EC 2.7.11.15)	Adrbk2	Adrbk2
Q8BWT5	-0.0620088	0.175168	0.65868	Disco-interacting protein 2 homolog A (DIP2 homolog A) (EC 6.2.1.1)	Dip2a Dip2 Kiaa0184	Dip2a
P09602	-0.182679	0.175183	0.65868	Non-histone chromosomal protein HMG-17 (High mobility group nucleosome-binding domain-containing protein 2)	Hmgn2 Hmg-17 Hmg17	Hmgn2
Q9D051	-0.0782732	0.175646	0.65971	Pyruvate dehydrogenase E1 component subunit beta, mitochondrial (PDHE1-B) (EC 1.2.4.1)	Pdhb	Pdhb
P35505	-0.148112	0.176051	0.659939	Fumarylacetoacetase (FAA) (EC 3.7.1.2) (Beta-diketonase) (Fumarylacetoacetate hydrolase)	Fah	Fah
Q5SXA9	-0.128255	0.176383	0.659939	Protein KIBRA (Kidney and brain protein) (KIBRA) (WW domain-containing protein 1)	Wwc1 Kiaa0869	Wwc1
Q8CFI7	-0.0628383	0.176386	0.659939	DNA-directed RNA polymerase II subunit RPB2 (EC 2.7.7.6) (DNA-directed RNA polymerase II 140 kDa polypeptide) (DNA-directed RNA polymerase II subunit B) (RNA polymerase II subunit 2) (RNA polymerase II subunit B2)	Polr2b	Polr2b
P11798	-0.0922212	0.176462	0.659939	Calcium/calmodulin-dependent protein kinase type II subunit alpha (CaM kinase II subunit alpha) (CaMK-II subunit alpha) (EC 2.7.11.17)	Camk2a	Camk2a
Q60790	-0.059884	0.177024	0.660103	Ras GTPase-activating protein 3 (GAP1(IP4BP)) (GapIII) (Ins P4-binding protein)	Rasa3	Rasa3
P62814	0.0564322	0.177097	0.660103	V-type proton ATPase subunit B, brain isoform (V-ATPase subunit B 2) (Endomembrane proton pump 58 kDa subunit) (Vacuolar proton pump subunit B 2)	Atp6v1b2 Atp6b2 Vat2	Atp6v1b2
Q8K2C6	0.0752693	0.177115	0.660103	NAD-dependent protein deacylase sirtuin-5, mitochondrial (EC 2.3.1.-) (Regulatory protein SIR2 homolog 5) (SIR2-like protein 5)	Sirt5 Sir2l5	Sirt5
Q9CY34	-0.244785	0.177262	0.660103	NEDD8-conjugating enzyme UBE2F (EC 2.3.2.34) (NEDD8 carrier protein UBE2F) (NEDD8 protein ligase UBE2F) (NEDD8-conjugating enzyme 2) (RING-type E3 NEDD8 transferase UBE2F) (Ubiquitin-conjugating enzyme E2 F)	Ube2f Ube2fa	Ube2f
Q8K1J6	-0.0799256	0.177518	0.660353	CCA tRNA nucleotidyltransferase 1, mitochondrial (EC 2.7.7.72) (mitochondrial tRNA nucleotidyl transferase, CCA-adding) (mt CCA-adding enzyme) (mt tRNA CCA-diphosphorylase) (mt tRNA CCA-pyrophosphorylase) (mt tRNA adenylyltransferase)	Trnt1	Trnt1
Q9CQ22	0.240425	0.178662	0.663888	Ragulator complex protein LAMTOR1 (Late endosomal/lysosomal adaptor and MAPK and MTOR activator 1) (Lipid raft adaptor protein p18)	Lamtor1	Lamtor1
Q8QZT2	0.0973817	0.17895	0.663888	Centriole, cilia and spindle-associated protein	Ccsap	Ccsap
Q9EPC1	0.0538616	0.17925	0.663888	Alpha-parvin (Actopaxin)	Parva Actp MNCb-0301	Parva
P70398	-0.126034	0.179348	0.663888	Probable ubiquitin carboxyl-terminal hydrolase FAF-X (EC 3.4.19.12) (Deubiquitinating enzyme FAF-X) (Fat facets homolog) (Fat facets protein-related, X-linked) (Ubiquitin carboxyl-terminal hydrolase FAM) (Ubiquitin thioesterase FAF-X) (Ubiquitin-specific protease 9, X chromosome) (Ubiquitin-specific-processing protease FAF-X)	Usp9x Fafl Fam	Usp9x
Q99KP6	-0.0678163	0.179419	0.663888	Pre-mRNA-processing factor 19 (EC 2.3.2.27) (Nuclear matrix protein 200) (PRP19/PSO4 homolog) (RING-type E3 ubiquitin transferase PRP19) (Senescence evasion factor)	Prpf19 Prp19 Snev	Prpf19
Q3UUJ4	-0.0839438	0.179651	0.664043	STE20-related kinase adapter protein alpha (STRAD alpha) (STE20-related adapter protein)	Strada Lyk5 Strad	Strada
Q9D2G2	-0.17102	0.180071	0.664891	Dihydrolipoyllysine-residue succinyltransferase component of 2-oxoglutarate dehydrogenase complex, mitochondrial (EC 2.3.1.61) (2-oxoglutarate dehydrogenase complex component E2) (OGDC-E2) (Dihydrolipoamide succinyltransferase component of 2-oxoglutarate dehydrogenase complex) (E2K)	Dlst	Dlst
Q8VCC9	0.075479	0.18038	0.664926	Spondin-1 (F-spondin)	Spon1	Spon1
Q9D868-2	0.0911365	0.180461	0.664926	Peptidyl-prolyl cis-trans isomerase H (PPIase H) (EC 5.2.1.8) (Rotamase H)	Ppih	Ppih
O35639	0.0774955	0.181071	0.666469	Annexin A3 (35-alpha calcimedin) (Annexin III) (Annexin-3) (Lipocortin III) (Placental anticoagulant protein III) (PAP-III)	Anxa3 Anx3	Anxa3
Q9CQS4	-0.0851647	0.182659	0.67161	Mitochondrial outer membrane protein SLC25A46 (Solute carrier family 25 member 46)	Slc25a46	Slc25a46
P21278	0.0591075	0.184172	0.672463	Guanine nucleotide-binding protein subunit alpha-11 (G alpha-11) (G-protein subunit alpha-11)	Gna11 Gna-11	Gna11
P50153	-0.124746	0.184292	0.672463	Guanine nucleotide-binding protein G(I)/G(S)/G(O) subunit gamma-4	Gng4 Gngt4	Gng4
Q9CQ60	0.0780814	0.184418	0.672463	6-phosphogluconolactonase (6PGL) (EC 3.1.1.31)	Pgls	Pgls
Q8BXK4	-0.0957735	0.184657	0.672463	S-adenosylmethionine sensor upstream of mTORC1 (Probable methyltransferase BMT2 homolog) (EC 2.1.1.-)	Bmt2 Samtor	Bmt2
Q8CHW4	-0.0531037	0.184846	0.672463	Translation initiation factor eIF-2B subunit epsilon (eIF-2B GDP-GTP exchange factor subunit epsilon)	Eif2b5	Eif2b5
Q9D1F4	-0.0680442	0.185076	0.672463	Proline-rich AKT1 substrate 1 (Proline-rich AKT substrate)	Akt1s1 Pras	Akt1s1
Q8K124	-0.122717	0.185641	0.672463	Pleckstrin homology domain-containing family O member 2 (PH domain-containing family O member 2) (Pleckstrin homology domain-containing family Q member 1) (PH domain-containing family Q member 1)	Plekho2 Plekhq1	Plekho2
Q9D1Q4	-0.0662475	0.185967	0.672463	Dolichol-phosphate mannosyltransferase subunit 3 (Dolichol-phosphate mannose synthase subunit 3) (DPM synthase subunit 3) (Dolichyl-phosphate beta-D-mannosyltransferase subunit 3) (Mannose-P-dolichol synthase subunit 3) (MPD synthase subunit 3)	Dpm3	Dpm3
O88662	-0.138419	0.186216	0.672463	Epithelial membrane protein 2 (EMP-2) (Protein XMP)	Emp2 Xmp	Emp2
Q9JI18	0.0825058	0.186302	0.672463	Low-density lipoprotein receptor-related protein 1B (LRP-1B) (Low-density lipoprotein receptor-related protein-deleted in tumor) (LRP-DIT)	Lrp1b Lrpdit	Lrp1b
O89053	-0.0803104	0.186404	0.672463	Coronin-1A (Coronin-like protein A) (Clipin-A) (Coronin-like protein p57) (Tryptophan aspartate-containing coat protein) (TACO)	Coro1a Coro1	Coro1a
P08030	0.0853207	0.186419	0.672463	Adenine phosphoribosyltransferase (APRT) (EC 2.4.2.7)	Aprt	Aprt
Q9Z140	0.182068	0.186532	0.672463	Copine-6 (Copine VI) (Neuronal-copine) (N-copine)	Cpne6	Cpne6
Q8CGE9	0.0992836	0.186903	0.672463	Regulator of G-protein signaling 12 (RGS12)	Rgs12	Rgs12
O89112	0.0623995	0.187109	0.672463	Glutathione S-transferase LANCL1 (EC 2.5.1.18) (40 kDa erythrocyte membrane protein) (p40) (LanC-like protein 1)	Lancl1 Gpr69a	Lancl1
Q922B1	0.109423	0.187138	0.672463	ADP-ribose glycohydrolase MACROD1 (MACRO domain-containing protein 1) (O-acetyl-ADP-ribose deacetylase MACROD1) (EC 3.1.1.106) (Protein LRP16) ([Protein ADP-ribosylaspartate] hydrolase MACROD1) (EC 3.2.2.-) ([Protein ADP-ribosylglutamate] hydrolase MACROD1) (EC 3.2.2.-)	Macrod1 Lrp16	Macrod1
P98191	-0.0784125	0.187286	0.672463	Phosphatidate cytidylyltransferase 1 (EC 2.7.7.41) (CDP-DAG synthase 1) (CDP-DG synthase 1) (CDP-diacylglycerol synthase 1) (CDS 1) (CDP-diglyceride pyrophosphorylase 1) (CDP-diglyceride synthase 1) (CTP:phosphatidate cytidylyltransferase 1)	Cds1 Cds	Cds1
P17809	-0.090591	0.187327	0.672463	Solute carrier family 2, facilitated glucose transporter member 1 (Glucose transporter type 1, erythrocyte/brain) (GLUT-1) (GT1)	Slc2a1 Glut1	Slc2a1
B2RY04	-0.125004	0.187563	0.672463	Dedicator of cytokinesis protein 5 (Lens rupture protein 2) (Rupture of lens cataract protein)	Dock5 Lr2 Rlc	Dock5
Q8VE62	0.187959	0.187814	0.672463	Polyadenylate-binding protein-interacting protein 1 (PABP-interacting protein 1) (PAIP-1) (Poly(A)-binding protein-interacting protein 1)	Paip1	Paip1
P53668	0.156615	0.187981	0.672463	LIM domain kinase 1 (LIMK-1) (EC 2.7.11.1) (KIZ-1)	Limk1 Limk	Limk1
P16254	-0.0751874	0.188019	0.672463	Signal recognition particle 14 kDa protein (SRP14)	Srp14	Srp14
Q9WUD1	0.0744758	0.188055	0.672463	E3 ubiquitin-protein ligase CHIP (EC 2.3.2.27) (Carboxy terminus of Hsp70-interacting protein) (RING-type E3 ubiquitin transferase CHIP) (STIP1 homology and U box-containing protein 1)	Stub1 Chip	Stub1
P22892	-0.171298	0.188234	0.672463	AP-1 complex subunit gamma-1 (Adaptor protein complex AP-1 subunit gamma-1) (Adaptor-related protein complex 1 subunit gamma-1) (Clathrin assembly protein complex 1 gamma-1 large chain) (Gamma-adaptin) (Gamma1-adaptin) (Golgi adaptor HA1/AP1 adaptin subunit gamma-1)	Ap1g1 Adtg Clapg1	Ap1g1
Q62093	-0.0795016	0.188472	0.672463	Serine/arginine-rich splicing factor 2 (Protein PR264) (Putative myelin regulatory factor 1) (MRF-1) (Splicing component, 35 kDa) (Splicing factor SC35) (SC-35) (Splicing factor, arginine/serine-rich 2)	Srsf2 Pr264 Sfrs10 Sfrs2	Srsf2
Q99N87	-0.0785087	0.188497	0.672463	28S ribosomal protein S5, mitochondrial (MRP-S5) (S5mt)	Mrps5	Mrps5
Q6W8Q3	0.184517	0.189058	0.672463	Purkinje cell protein 4-like protein 1 (PCP4-like protein 1)	Pcp4l1	Pcp4l1
P27773	0.0953361	0.189245	0.672463	Protein disulfide-isomerase A3 (EC 5.3.4.1) (58 kDa glucose-regulated protein) (58 kDa microsomal protein) (p58) (Disulfide isomerase ER-60) (Endoplasmic reticulum resident protein 57) (ER protein 57) (ERp57) (Endoplasmic reticulum resident protein 60) (ER protein 60) (ERp60)	Pdia3 Erp Erp60 Grp58	Pdia3
P51881	-0.11173	0.189385	0.672463	ADP/ATP translocase 2 (ADP,ATP carrier protein 2) (Adenine nucleotide translocator 2) (ANT 2) (Solute carrier family 25 member 5) [Cleaved into: ADP/ATP translocase 2, N-terminally processed]	Slc25a5 Aac2 Ant2	Slc25a5
P34022	0.106886	0.189753	0.672463	Ran-specific GTPase-activating protein (HpaII tiny fragments locus 9a protein) (Ran-binding protein 1) (RANBP1)	Ranbp1 Htf9-a Htf9a	Ranbp1
P47962	0.0642281	0.189787	0.672463	60S ribosomal protein L5	Rpl5	Rpl5
P97467	0.0931918	0.189827	0.672463	Peptidyl-glycine alpha-amidating monooxygenase (PAM) [Includes: Peptidylglycine alpha-hydroxylating monooxygenase (PHM) (EC 1.14.17.3); Peptidyl-alpha-hydroxyglycine alpha-amidating lyase (EC 4.3.2.5) (Peptidylamidoglycolate lyase) (PAL)]	Pam	Pam
Q9D2R0	0.0996309	0.189965	0.672463	Acetoacetyl-CoA synthetase (EC 6.2.1.16)	Aacs	Aacs
Q8CGK7	0.195547	0.189998	0.672463	Guanine nucleotide-binding protein G(olf) subunit alpha (Adenylate cyclase-stimulating G alpha protein, olfactory type)	Gnal	Gnal
Q8BWM0	-0.0636697	0.190007	0.672463	Prostaglandin E synthase 2 (EC 5.3.99.3) (GATE-binding factor 1) (GBF-1) (Microsomal prostaglandin E synthase 2) (mPGES-2) [Cleaved into: Prostaglandin E synthase 2 truncated form]	Ptges2 Gbf1 Pges2	Ptges2
Q9EP97	-0.178615	0.190157	0.672463	Sentrin-specific protease 3 (EC 3.4.22.-) (SUMO-1-specific protease 3) (Sentrin/SUMO-specific protease SENP3) (Smt3-specific isopeptidase 1) (Smt3ip1)	Senp3 Smt3ip Smt3ip1	Senp3
Q9R0N7-4	-0.0950466	0.190232	0.672463	Synaptotagmin-7 (Synaptotagmin VII) (SytVII)	Syt7	Syt7
P31938	0.0803872	0.191112	0.672463	Dual specificity mitogen-activated protein kinase kinase 1 (MAP kinase kinase 1) (MAPKK 1) (EC 2.7.12.2) (ERK activator kinase 1) (MAPK/ERK kinase 1) (MEK 1)	Map2k1 Mek1 Prkmk1	Map2k1
Q587J6	0.0998134	0.191512	0.672463	LINE-1 type transposase domain-containing protein 1 (ES cell-associated protein 11)	L1td1 Ecat11	L1td1
Q69ZX6	-0.0938295	0.19217	0.672463	ATPase MORC2A (EC 3.6.1.-) (MORC family CW-type zinc finger protein 2A) (Zinc finger CW-type coiled-coil domain protein 1)	Morc2a Kiaa0852 Zcwcc1	Morc2a
Q9WVL0	0.0567112	0.192219	0.672463	Maleylacetoacetate isomerase (MAAI) (EC 5.2.1.2) (GSTZ1-1) (Glutathione S-transferase zeta 1) (EC 2.5.1.18)	Gstz1 Maai	Gstz1
P0C673	-0.0895162	0.193018	0.672463	Immunoglobulin superfamily member 11 (IgSF11) (Brain and testis-specific immunoglobulin superfamily protein) (Bt-IGSF)	Igsf11	Igsf11
Q91YE6	-0.0502663	0.193177	0.672463	Importin-9 (Imp9) (Importin-9a) (Imp9a) (Importin-9b) (Imp9b) (Ran-binding protein 9) (RanBP9)	Ipo9 Imp9 Ranbp9	Ipo9
A6H611	-0.115105	0.193912	0.672463	Mitochondrial intermediate peptidase (MIP) (EC 3.4.24.59)	Mipep	Mipep
Q6VN19	-0.0806596	0.193985	0.672463	Ran-binding protein 10 (RanBP10)	Ranbp10 Kiaa1464	Ranbp10
P61161	0.0530972	0.194001	0.672463	Actin-related protein 2 (Actin-like protein 2)	Actr2 Arp2	Actr2
Q9R0K7	-0.09495	0.19401	0.672463	Plasma membrane calcium-transporting ATPase 2 (PMCA2) (EC 7.2.2.10) (Plasma membrane calcium ATPase isoform 2) (Plasma membrane calcium pump isoform 2)	Atp2b2 Pmca2	Atp2b2
Q63918	-0.0599621	0.194218	0.672463	Caveolae-associated protein 2 (Cavin-2) (Phosphatidylserine-binding protein) (Serum deprivation-response protein)	Cavin2 Sdpr Sdr	Cavin2
P14152	0.110953	0.194252	0.672463	Malate dehydrogenase, cytoplasmic (EC 1.1.1.37) (Aromatic alpha-keto acid reductase) (KAR) (EC 1.1.1.96) (Cytosolic malate dehydrogenase)	Mdh1 Mor2	Mdh1
Q6PIE5	-0.100736	0.194309	0.672463	Sodium/potassium-transporting ATPase subunit alpha-2 (Na(+)/K(+) ATPase alpha-2 subunit) (EC 7.2.2.13) (Na(+)/K(+) ATPase alpha(+) subunit) (Sodium pump subunit alpha-2)	Atp1a2	Atp1a2
Q62277	-0.176454	0.194363	0.672463	Synaptophysin (BM89 antigen) (Major synaptic vesicle protein p38)	Syp	Syp
Q91W89	-0.119874	0.194458	0.672463	Alpha-mannosidase 2C1 (EC 3.2.1.24) (Alpha-D-mannoside mannohydrolase) (Mannosidase alpha class 2C member 1) (Neutral/cytosolic alpha-mannosidase)	Man2c1	Man2c1
Q9JMF3	0.0999153	0.194464	0.672463	Guanine nucleotide-binding protein G(I)/G(S)/G(O) subunit gamma-13	Gng13	Gng13
Q9QYH6	-0.123151	0.194652	0.672463	Melanoma-associated antigen D1 (Dlxin-1) (MAGE-D1 antigen) (Neurotrophin receptor-interacting MAGE homolog)	Maged1 Nrage	Maged1
P57759	0.0964914	0.19466	0.672463	Endoplasmic reticulum resident protein 29 (ERp29)	Erp29	Erp29
Q9WVK4	0.0795952	0.194883	0.672463	EH domain-containing protein 1 (PAST homolog 1) (mPAST1)	Ehd1 Past1	Ehd1
Q8BY46	-0.107646	0.194993	0.672463	Zinc finger protein 574	Znf574 Zfp574	Znf574
Q9R1P0	0.0706789	0.194994	0.672463	Proteasome subunit alpha type-4 (Macropain subunit C9) (Multicatalytic endopeptidase complex subunit C9) (Proteasome component C9) (Proteasome subunit L)	Psma4	Psma4
Q3UA37	-0.128577	0.195085	0.672463	Transcriptional regulator QRICH1 (Glutamine-rich protein 1)	Qrich1	Qrich1
Q91YJ5	-0.0730891	0.19509	0.672463	Translation initiation factor IF-2, mitochondrial (IF-2(Mt)) (IF-2Mt) (IF2(mt))	Mtif2	Mtif2
P48428	-0.250573	0.195311	0.672463	Tubulin-specific chaperone A (TCP1-chaperonin cofactor A) (Tubulin-folding cofactor A) (CFA)	Tbca	Tbca
Q7TPR4	0.0844441	0.195535	0.672463	Alpha-actinin-1 (Alpha-actinin cytoskeletal isoform) (F-actin cross-linking protein) (Non-muscle alpha-actinin-1)	Actn1	Actn1
Q8K1N4	-0.0883575	0.195535	0.672463	Spermatogenesis-associated serine-rich protein 2 (Serine-rich spermatocytes and round spermatid 59 kDa protein) (p59scr)	Spats2 Scr59	Spats2
O70174	-0.0539243	0.195964	0.672463	Neuronal acetylcholine receptor subunit alpha-4	Chrna4 Acra4	Chrna4
P62838	0.0911293	0.195975	0.672463	Ubiquitin-conjugating enzyme E2 D2 (EC 2.3.2.23) ((E3-independent) E2 ubiquitin-conjugating enzyme D2) (EC 2.3.2.24) (E2 ubiquitin-conjugating enzyme D2) (Ubiquitin carrier protein D2) (Ubiquitin-conjugating enzyme E2(17)KB 2) (Ubiquitin-conjugating enzyme E2-17 kDa 2) (Ubiquitin-protein ligase D2)	Ube2d2 Ubc4 Ubch4 Ubch5b Ube2d2a	Ube2d2
Q91YQ3	-0.122431	0.196055	0.672463	Cold shock domain-containing protein C2 (RNA-binding protein PIPPin)	Csdc2 Pippin	Csdc2
Q9ET80	0.100006	0.196199	0.672463	Junctophilin-1 (JP-1) (Junctophilin type 1)	Jph1 Jp1	Jph1
P14576	-0.10841	0.196379	0.672463	Signal recognition particle 54 kDa protein (SRP54) (EC 3.6.5.-)	Srp54	Srp54
Q99J83	-0.140214	0.196824	0.672463	Autophagy protein 5 (APG5-like)	Atg5 Apg5l	Atg5
Q8BML9	0.0624625	0.196844	0.672463	Glutamine--tRNA ligase (EC 6.1.1.18) (Glutaminyl-tRNA synthetase) (GlnRS)	Qars1 Qars	Qars1
Q8BGH2	-0.0548635	0.19686	0.672463	Sorting and assembly machinery component 50 homolog	Samm50	Samm50
Q80VM4	0.375628	0.196874	0.672463	Zinc finger protein 579	Znf579 Zfp579	Znf579
Q8VD75	-0.0693388	0.196949	0.672463	Huntingtin-interacting protein 1 (HIP-1) (Huntingtin-interacting protein I) (HIP-I)	Hip1 Kiaa4113	Hip1
Q91ZR1	0.0424613	0.197273	0.672463	Ras-related protein Rab-4B (EC 3.6.5.2)	Rab4b Rab4	Rab4b
Q80YD1	0.0581385	0.197492	0.672463	ATP-dependent RNA helicase SUPV3L1, mitochondrial (EC 3.6.4.13) (Suppressor of var1 3-like protein 1) (SUV3-like protein 1)	Supv3l1 Suv3l1	Supv3l1
Q9CQK7	0.216018	0.197782	0.672463	RWD domain-containing protein 1 (DRG family-regulatory protein 2) (IH1)	Rwdd1 Dfrp2	Rwdd1
A2AAJ9	-0.0929404	0.197947	0.672463	Obscurin (EC 2.7.11.1) (Obscurin-RhoGEF) (Obscurin-myosin light chain kinase) (Obscurin-MLCK)	Obscn Gm878	Obscn
Q9JMA1	0.0841056	0.198038	0.672463	Ubiquitin carboxyl-terminal hydrolase 14 (EC 3.4.19.12) (Deubiquitinating enzyme 14) (Ubiquitin thioesterase 14) (Ubiquitin-specific-processing protease 14)	Usp14	Usp14
P62748	0.104416	0.1981	0.672463	Hippocalcin-like protein 1 (Neural visinin-like protein 3) (NVL-3) (NVP-3) (Visinin-like protein 3) (VILIP-3)	Hpcal1	Hpcal1
E9Q6C8	0.0706481	0.198993	0.673912	XK-related protein 6	Xkr6	Xkr6
Q9DAR7	-0.17406	0.199267	0.673912	m7GpppX diphosphatase (EC 3.6.1.59) (DCS-1) (Decapping scavenger enzyme) (Hint-related 7meGMP-directed hydrolase) (Histidine triad nucleotide-binding protein 5) (Histidine triad protein member 5) (HINT-5) (Scavenger mRNA-decapping enzyme DcpS)	Dcps Dcs1 Hint5	Dcps
Q8BJF9	0.118892	0.199341	0.673912	Charged multivesicular body protein 2b (Chromatin-modifying protein 2b) (CHMP2b)	Chmp2b	Chmp2b
O89079	0.0717902	0.199359	0.673912	Coatomer subunit epsilon (Epsilon-coat protein) (Epsilon-COP)	Cope Cope1	Cope
Q60870	0.133097	0.199492	0.673912	Receptor expression-enhancing protein 5 (GP106) (Polyposis locus protein 1 homolog) (Protein TB2 homolog)	Reep5 Dp1	Reep5
Q8BXQ2	0.0454564	0.199977	0.674414	GPI transamidase component PIG-T (Neuronal development-associated protein 7) (Phosphatidylinositol-glycan biosynthesis class T protein)	Pigt Ndap7	Pigt
Q9D735	-0.135498	0.200076	0.674414	Telomerase RNA component interacting RNase (EC 3.1.13.-) (Exoribonuclease Trir)	Trir	Trir
P08121	-0.154039	0.20022	0.674414	Collagen alpha-1(III) chain	Col3a1	Col3a1
Q8BGT5	0.0580507	0.200811	0.675754	Alanine aminotransferase 2 (ALT2) (EC 2.6.1.2) (Glutamate pyruvate transaminase 2) (GPT 2) (Glutamic--alanine transaminase 2) (Glutamic--pyruvic transaminase 2)	Gpt2 Aat2	Gpt2
Q9JLR1	-0.0842165	0.201799	0.678101	Protein transport protein Sec61 subunit alpha isoform 2 (Sec61 alpha-2)	Sec61a2	Sec61a2
P51655	0.0546185	0.201947	0.678101	Glypican-4 (K-glypican) [Cleaved into: Secreted glypican-4]	Gpc4	Gpc4
Q6PD28	-0.0732507	0.202091	0.678101	Serine/threonine-protein phosphatase 2A 56 kDa regulatory subunit beta isoform (PP2A B subunit isoform B'-beta) (PP2A B subunit isoform B56-beta) (PP2A B subunit isoform PR61-beta) (PP2A B subunit isoform R5-beta)	Ppp2r5b	Ppp2r5b
Q9CQF3	-0.0617291	0.202504	0.678836	Cleavage and polyadenylation specificity factor subunit 5 (Nucleoside diphosphate-linked moiety X motif 21) (Nudix motif 21) (Nudix hydrolase 21)	Nudt21 Cpsf5	Nudt21
Q9DAI2	0.0900519	0.20279	0.678838	Intraflagellar transport protein 22 homolog (Rab-like protein 5)	Ift22 Rabl5	Ift22
Q9D6Y9	-0.0745387	0.202912	0.678838	1,4-alpha-glucan-branching enzyme (EC 2.4.1.18) (Brancher enzyme) (Glycogen-branching enzyme)	Gbe1	Gbe1
Q8BIP0	0.0538088	0.203267	0.678838	Aspartate--tRNA ligase, mitochondrial (EC 6.1.1.12) (Aspartyl-tRNA synthetase) (AspRS)	Dars2	Dars2
Q80U63	-0.0474147	0.203466	0.678838	Mitofusin-2 (EC 3.6.5.-) (Hypertension-related protein 1) (Mitochondrial assembly regulatory factor) (HSG protein) (Transmembrane GTPase MFN2)	Mfn2 Kiaa0214 Marf	Mfn2
P14685	0.0492799	0.203476	0.678838	26S proteasome non-ATPase regulatory subunit 3 (26S proteasome regulatory subunit RPN3) (26S proteasome regulatory subunit S3) (Proteasome subunit p58) (Transplantation antigen P91A) (Tum-P91A antigen)	Psmd3 P91a Tstap91a	Psmd3
P16045	0.104621	0.20416	0.680114	Galectin-1 (Gal-1) (14 kDa lectin) (Beta-galactoside-binding lectin L-14-I) (Galaptin) (Lactose-binding lectin 1) (Lectin galactoside-binding soluble 1) (S-Lac lectin 1)	Lgals1 Gbp	Lgals1
Q8VHC3	-0.0414939	0.204248	0.680114	Selenoprotein M (SelM)	Selenom	Selenom
Q9JI19	0.0532486	0.204649	0.680799	Acidic fibroblast growth factor intracellular-binding protein (aFGF intracellular-binding protein) (FGF-1 intracellular-binding protein)	Fibp	Fibp
Q3UH93	0.0689999	0.20563	0.683412	Plexin-D1	Plxnd1	Plxnd1
Q9CW07	0.0860583	0.206029	0.684088	Protein phosphatase 1 regulatory subunit 3G	Ppp1r3g	Ppp1r3g
Q9CPW7	0.080274	0.207467	0.687492	Zinc finger matrin-type protein 2	Zmat2	Zmat2
P61971	0.144421	0.207524	0.687492	Nuclear transport factor 2 (NTF-2)	Nutf2 Ntf2	Nutf2
Q8HW98	-0.103629	0.207645	0.687492	IgLON family member 5	Iglon5	Iglon5
Q9DAW6	0.183822	0.208138	0.688472	U4/U6 small nuclear ribonucleoprotein Prp4 (U4/U6 snRNP 60 kDa protein) (WD splicing factor Prp4)	Prpf4	Prpf4
P49962	-0.134508	0.208568	0.689243	Signal recognition particle 9 kDa protein (SRP9)	Srp9	Srp9
Q8K3W3	-0.0951686	0.20883	0.689455	Protein CASC3 (Cancer susceptibility candidate gene 3 protein homolog) (Metastatic lymph node gene 51 protein homolog) (MLN 51 homolog) (Protein barentsz) (Btz) (mBtz)	Casc3 Mln51	Casc3
Q80V26	-0.133505	0.209729	0.691223	Golgi-resident adenosine 3',5'-bisphosphate 3'-phosphatase (Golgi-resident PAP phosphatase) (gPAPP) (EC 3.1.3.7) (3'(2'), 5'-bisphosphate nucleotidase 2) (Inositol monophosphatase domain-containing protein 1) (Myo-inositol monophosphatase A3) (Phosphoadenosine phosphate 3'-nucleotidase)	Bpnt2 Impa3 Impad1	Bpnt2
Q9WVA4	0.119228	0.209822	0.691223	Transgelin-2 (SM22-beta)	Tagln2 Kiaa0120	Tagln2
P29758	0.0631364	0.209959	0.691223	Ornithine aminotransferase, mitochondrial (EC 2.6.1.13) (Ornithine--oxo-acid aminotransferase)	Oat	Oat
P62761	-0.100463	0.210529	0.691235	Visinin-like protein 1 (VILIP) (Neural visinin-like protein 1) (NVL-1) (NVP-1)	Vsnl1 Visl1	Vsnl1
Q6GV12	-0.117058	0.210636	0.691235	3-ketodihydrosphingosine reductase (KDS reductase) (EC 1.1.1.102) (3-dehydrosphinganine reductase) (Follicular variant translocation protein 1 homolog) (FVT-1)	Kdsr Fvt1	Kdsr
O88746	0.088049	0.210749	0.691235	Target of Myb1 membrane trafficking protein (Target of Myb protein 1)	Tom1	Tom1
Q91W50	0.0531269	0.211158	0.691235	Cold shock domain-containing protein E1	Csde1 D3Jfr1	Csde1
Q61164	-0.134175	0.211178	0.691235	Transcriptional repressor CTCF (11-zinc finger protein) (CCCTC-binding factor) (CTCFL paralog)	Ctcf	Ctcf
O70152	0.0979517	0.211342	0.691235	Dolichol-phosphate mannosyltransferase subunit 1 (EC 2.4.1.83) (Dolichol-phosphate mannose synthase subunit 1) (DPM synthase subunit 1) (Dolichyl-phosphate beta-D-mannosyltransferase subunit 1) (Mannose-P-dolichol synthase subunit 1) (MPD synthase)	Dpm1	Dpm1
Q64G17	-0.0779662	0.211348	0.691235	Putative acidic leucine-rich nuclear phosphoprotein 32 family member C	Anp32c Anp32-ps	Anp32c
Q6P9S0	-0.0790108	0.21176	0.691934	Protein MTSS 2 (MTSS1-like protein)	Mtss2 Mtss1l	Mtss2
P84084	-0.124745	0.211972	0.691981	ADP-ribosylation factor 5	Arf5	Arf5
Q02053	0.0544526	0.212171	0.691983	Ubiquitin-like modifier-activating enzyme 1 (EC 6.2.1.45) (Ubiquitin-activating enzyme E1) (Ubiquitin-activating enzyme E1 X) (Ubiquitin-like modifier-activating enzyme 1 X)	Uba1 Sbx Ube1 Ube1ax Ube1x	Uba1
P16546-2	0.0971896	0.213301	0.692139	Spectrin alpha chain, non-erythrocytic 1 (Alpha-II spectrin) (Fodrin alpha chain)	Sptan1 Spna2 Spta2	Sptan1
Q60865	-0.13657	0.213441	0.692139	Caprin-1 (Cytoplasmic activation- and proliferation-associated protein 1) (GPI-anchored membrane protein 1) (GPI-anchored protein p137) (GPI-p137) (p137GPI) (Membrane component chromosome 11 surface marker 1) (RNA granule protein 105)	Caprin1 Gpiap Gpiap1 Gpip137 M11s1 Rng105 G5E5	Caprin1
O88602	-0.0552368	0.213464	0.692139	Voltage-dependent calcium channel gamma-2 subunit (Neuronal voltage-gated calcium channel gamma-2 subunit) (Stargazin) (Transmembrane AMPAR regulatory protein gamma-2) (TARP gamma-2)	Cacng2 Stg	Cacng2
Q99MR1	-0.106856	0.213478	0.692139	GRB10-interacting GYF protein 1 (PERQ amino acid-rich with GYF domain-containing protein 1)	Gigyf1 Kiaa4110 Perq1	Gigyf1
Q9DB15	-0.0905704	0.213564	0.692139	39S ribosomal protein L12, mitochondrial (L12mt) (MRP-L12)	Mrpl12 Rpml12	Mrpl12
Q9Z2Z6	-0.112013	0.213636	0.692139	Mitochondrial carnitine/acylcarnitine carrier protein (Carnitine/acylcarnitine translocase) (CAC) (CACT) (mCAC) (Solute carrier family 25 member 20)	Slc25a20 Cac Cact	Slc25a20
Q99LY9	0.0655592	0.213822	0.692139	NADH dehydrogenase [ubiquinone] iron-sulfur protein 5 (Complex I-15 kDa) (CI-15 kDa) (NADH-ubiquinone oxidoreductase 15 kDa subunit)	Ndufs5	Ndufs5
P61804	-0.0982409	0.213926	0.692139	Dolichyl-diphosphooligosaccharide--protein glycosyltransferase subunit DAD1 (Oligosaccharyl transferase subunit DAD1) (Defender against cell death 1) (DAD-1)	Dad1	Dad1
P57716	0.118705	0.214868	0.692139	Nicastrin	Ncstn	Ncstn
P08775	-0.115291	0.215137	0.692139	DNA-directed RNA polymerase II subunit RPB1 (RNA polymerase II subunit B1) (EC 2.7.7.6) (DNA-directed RNA polymerase II subunit A) (DNA-directed RNA polymerase III largest subunit)	Polr2a Rpii215 Rpo2-1	Polr2a
Q9R1V4	0.0712776	0.215143	0.692139	Disintegrin and metalloproteinase domain-containing protein 11 (ADAM 11) (Metalloproteinase-like, disintegrin-like, and cysteine-rich protein) (MDC)	Adam11 Mdc	Adam11
Q9R0N7-3	0.0583826	0.215232	0.692139	Synaptotagmin-7 (Synaptotagmin VII) (SytVII)	Syt7	Syt7
O89001	0.0537799	0.215323	0.692139	Carboxypeptidase D (EC 3.4.17.22) (Metallocarboxypeptidase D) (gp180)	Cpd	Cpd
Q6GQT1	0.107561	0.215476	0.692139	Alpha-2-macroglobulin-P (Alpha-2-macroglobulin)	A2m A2mp	A2m
Q925E7	0.0811648	0.215758	0.692139	Serine/threonine-protein phosphatase 2A 55 kDa regulatory subunit B delta isoform (PP2A subunit B isoform B55-delta) (PP2A subunit B isoform PR55-delta) (PP2A subunit B isoform R2-delta) (PP2A subunit B isoform delta)	Ppp2r2d D7Ertd753e Kiaa1541	Ppp2r2d
Q7TN29	0.214856	0.215988	0.692139	Stromal membrane-associated protein 2 (Stromal membrane-associated protein 1-like)	Smap2 Smap1l	Smap2
P70349	0.0821284	0.216103	0.692139	Adenosine 5'-monophosphoramidase HINT1 (EC 3.9.1.-) (Desumoylating isopeptidase HINT1) (EC 3.4.22.-) (Histidine triad nucleotide-binding protein 1) (Protein kinase C inhibitor 1) (Protein kinase C-interacting protein 1) (PKCI-1)	Hint1 Hint Pkci Pkci1 Prkcnh1	Hint1
Q8R191	-0.0849789	0.216514	0.692139	Synaptogyrin-3	Syngr3	Syngr3
Q6P5G6	-0.165238	0.21695	0.692139	UBX domain-containing protein 7	Ubxn7 Kiaa0794 Ubxd7	Ubxn7
Q80Z24	0.120786	0.217005	0.692139	Neuronal growth regulator 1 (Kindred of IgLON) (Kilon) (Neurotractin)	Negr1 Kiaa3001 Ntra	Negr1
Q922H4	-0.104835	0.217128	0.692139	Mannose-1-phosphate guanyltransferase alpha (GDP-mannose pyrophosphorylase A) (GTP-mannose-1-phosphate guanylyltransferase alpha)	Gmppa	Gmppa
Q9DCT1	0.0611942	0.217179	0.692139	1,5-anhydro-D-fructose reductase (AF reductase) (EC 1.1.1.263) (Aldo-keto reductase family 1 member C-like protein 2) (Aldo-keto reductase family 1 member E1) (Aldo-keto reductase family 1 member E2)	Akr1e2 Akr1cl2 Akr1e1	Akr1e2
Q9Z218	0.0732765	0.217242	0.692139	Dipeptidyl aminopeptidase-like protein 6 (DPPX) (Dipeptidyl aminopeptidase-related protein) (Dipeptidyl peptidase 6) (Dipeptidyl peptidase IV-like protein) (Dipeptidyl peptidase VI) (DPP VI)	Dpp6 Dpp-6	Dpp6
Q99PU5	-0.0519622	0.217467	0.692139	Long-chain-fatty-acid--CoA ligase ACSBG1 (EC 6.2.1.3) (Acyl-CoA synthetase bubblegum family member 1) (mBG1) (Gonadotropin-regulated long chain acyl CoA synthetase) (GR-LACS) (Lipidosin)	Acsbg1 Kiaa0631 Lpd	Acsbg1
Q9CXR1	-0.101909	0.217597	0.692139	Dehydrogenase/reductase SDR family member 7 (EC 1.1.1.-) (Retinal short-chain dehydrogenase/reductase 4) (retSDR4) (Short chain dehydrogenase/reductase family 34C member 1) (Protein SDR34C1)	Dhrs7 Retsdr4	Dhrs7
P23818	0.118941	0.217705	0.692139	Glutamate receptor 1 (GluR-1) (AMPA-selective glutamate receptor 1) (GluR-A) (GluR-K1) (Glutamate receptor ionotropic, AMPA 1) (GluA1)	Gria1 Glur1	Gria1
O55222	-0.071052	0.217759	0.692139	Integrin-linked protein kinase (EC 2.7.11.1) (59 kDa serine/threonine-protein kinase) (Beta-integrin-linked kinase) (ILK-1) (ILK-2) (p59ILK)	Ilk ILK1 ILK2	Ilk
Q9WUC3	0.156924	0.217962	0.692139	Lymphocyte antigen 6H (Ly-6H)	Ly6h	Ly6h
Q8C015	-0.068411	0.218014	0.692139	Serine/threonine-protein kinase PAK 5 (EC 2.7.11.1) (p21-activated kinase 5) (PAK-5) (p21-activated kinase 7) (PAK-7)	Pak5 Pak7	Pak5
O88322	-0.075794	0.218187	0.692139	Nidogen-2 (NID-2) (Entactin-2)	Nid2	Nid2
Q8BP48	0.0757939	0.218362	0.692139	Methionine aminopeptidase 1 (MAP 1) (MetAP 1) (EC 3.4.11.18) (Peptidase M 1)	Metap1	Metap1
Q9CZT8	0.045463	0.218968	0.693431	Ras-related protein Rab-3B	Rab3b	Rab3b
Q6NVG1	-0.111377	0.219487	0.69372	Lysophospholipid acyltransferase LPCAT4 (1-acylglycerol-3-phosphate O-acyltransferase 7) (1-AGP acyltransferase 7) (1-AGPAT 7) (1-acylglycerophosphocholine O-acyltransferase) (EC 2.3.1.23) (1-acylglycerophosphoserine O-acyltransferase) (EC 2.3.1.n6) (1-alkenylglycerophosphoethanolamine O-acyltransferase) (EC 2.3.1.121) (1-alkylglycerophosphocholine O-acetyltransferase) (EC 2.3.1.67) (Acyltransfer…	Lpcat4 Agpat7 Aytl3	Lpcat4
Q8C080	-0.0458461	0.219721	0.69372	Sorting nexin-16	Snx16	Snx16
Q9Z2E9	-0.0929492	0.219837	0.69372	Seipin (Bernardinelli-Seip congenital lipodystrophy type 2 protein homolog)	Bscl2 Gng3lg MNCb-2630	Bscl2
Q05CL8	-0.0919885	0.219853	0.69372	La-related protein 7 (La ribonucleoprotein domain family member 7)	Larp7 D3Wsu161e	Larp7
Q8K0U4	0.052613	0.220156	0.694047	Heat shock 70 kDa protein 12A	Hspa12a Kiaa0417	Hspa12a
Q9CRD4	-0.063766	0.220519	0.694565	Dysbindin domain-containing protein 2	Dbndd2 D2Bwg0891e	Dbndd2
B1AXH1	0.0873003	0.220869	0.69504	NHS-like protein 2	Nhsl2	Nhsl2
Q9QZ23	0.0871777	0.221532	0.695521	NFU1 iron-sulfur cluster scaffold homolog, mitochondrial (HIRA-interacting protein 5) (mHIRIP5)	Nfu1 Hirip5	Nfu1
Q62419	-0.0650699	0.221601	0.695521	Endophilin-A2 (Endophilin-2) (SH3 domain protein 2B) (SH3 domain-containing GRB2-like protein 1) (SH3p8)	Sh3gl1 Sh3d2b	Sh3gl1
Q9R061	0.0766946	0.221788	0.695521	Cytosolic Fe-S cluster assembly factor NUBP2 (Nucleotide-binding protein 2) (NBP 2)	Nubp2	Nubp2
Q9EPL8	-0.0545562	0.222087	0.695521	Importin-7 (Imp7) (Ran-binding protein 7) (RanBP7)	Ipo7 Ranbp7	Ipo7
Q8R066	0.08504	0.222598	0.695521	Complement C1q tumor necrosis factor-related protein 4 (C1q/TNF-related protein 4)	C1qtnf4 Ctrp4	C1qtnf4
Q91YM2	-0.121164	0.222734	0.695521	Rho GTPase-activating protein 35 (Glucocorticoid receptor DNA-binding factor 1)	Arhgap35 Grlf1 Kiaa1722 P190A p190ARHOGAP	Arhgap35
Q9JHR7	-0.0999045	0.222827	0.695521	Insulin-degrading enzyme (EC 3.4.24.56) (Insulin protease) (Insulinase) (Insulysin)	Ide	Ide
P11031	0.123164	0.22285	0.695521	Activated RNA polymerase II transcriptional coactivator p15 (Positive cofactor 4) (PC4) (SUB1 homolog) (Single-stranded DNA-binding protein p9) (p14)	Sub1 Pc4 Rpo2tc1	Sub1
Q922R8	0.115581	0.223515	0.695521	Protein disulfide-isomerase A6 (EC 5.3.4.1) (Thioredoxin domain-containing protein 7)	Pdia6 Txndc7	Pdia6
P56959	-0.106785	0.223623	0.695521	RNA-binding protein FUS (Protein pigpen)	Fus	Fus
Q6A068	0.07883	0.223668	0.695521	Cell division cycle 5-like protein (Cdc5-like protein)	Cdc5l Kiaa0432	Cdc5l
Q61171	0.13467	0.223693	0.695521	Peroxiredoxin-2 (EC 1.11.1.24) (Thiol-specific antioxidant protein) (TSA) (Thioredoxin peroxidase 1) (Thioredoxin-dependent peroxide reductase 1) (Thioredoxin-dependent peroxiredoxin 2)	Prdx2 Tdpx1 Tpx	Prdx2
P48318	-0.0823338	0.223707	0.695521	Glutamate decarboxylase 1 (EC 4.1.1.15) (67 kDa glutamic acid decarboxylase) (GAD-67) (Glutamate decarboxylase 67 kDa isoform)	Gad1 Gad67	Gad1
P59325	0.0736155	0.223809	0.695521	Eukaryotic translation initiation factor 5 (eIF-5)	Eif5	Eif5
O35598	-0.0926601	0.224095	0.695771	Disintegrin and metalloproteinase domain-containing protein 10 (ADAM 10) (EC 3.4.24.81) (Kuzbanian protein homolog) (Mammalian disintegrin-metalloprotease) (CD antigen CD156c)	Adam10 Kuz Madm	Adam10
Q9Z2H2	-0.0576285	0.224539	0.695771	Regulator of G-protein signaling 6 (RGS6)	Rgs6	Rgs6
P07356	0.121073	0.224634	0.695771	Annexin A2 (Annexin II) (Annexin-2) (Calpactin I heavy chain) (Calpactin-1 heavy chain) (Chromobindin-8) (Lipocortin II) (Placental anticoagulant protein IV) (PAP-IV) (Protein I) (p36)	Anxa2 Anx2 Cal1h	Anxa2
P49443	0.054979	0.224686	0.695771	Protein phosphatase 1A (EC 3.1.3.16) (Protein phosphatase 2C isoform alpha) (PP2C-alpha) (Protein phosphatase IA)	Ppm1a Pppm1a	Ppm1a
P63300	0.0903411	0.225046	0.696202	Selenoprotein W (SelW)	Selenow Selw Sepw1	Selenow
Q6P5F9	-0.063265	0.2254	0.696202	Exportin-1 (Exp1) (Chromosome region maintenance 1 protein homolog)	Xpo1 Crm1	Xpo1
P27612	0.073198	0.225424	0.696202	Phospholipase A-2-activating protein (PLA2P) (PLAP)	Plaa Plap	Plaa
P28474	0.0568787	0.225876	0.696982	Alcohol dehydrogenase class-3 (EC 1.1.1.1) (Alcohol dehydrogenase 2) (Alcohol dehydrogenase 5) (Alcohol dehydrogenase B2) (ADH-B2) (Alcohol dehydrogenase class-III) (Glutathione-dependent formaldehyde dehydrogenase) (FALDH) (FDH) (GSH-FDH) (EC 1.1.1.-) (S-(hydroxymethyl)glutathione dehydrogenase) (EC 1.1.1.284)	Adh5 Adh-2 Adh2	Adh5
Q9CQE1	0.0738358	0.226299	0.697671	Protein NipSnap homolog 3B (NipSnap3B) (NipSnap-related protein) (Protein NipSnap homolog 3A) (NipSnap3A)	Nipsnap3b Nipsnap3a	Nipsnap3b
O54929	0.0687535	0.226713	0.698331	WD repeat and SOCS box-containing protein 2 (WSB-2) (SOCS box-containing WD protein SWiP-2)	Wsb2 Swip2	Wsb2
Q9D1X0	-0.140999	0.227033	0.698702	Nucleolar protein 3 (Apoptosis repressor with CARD)	Nol3 Arc	Nol3
Q3UMR5	-0.0460497	0.227419	0.698976	Calcium uniporter protein, mitochondrial	Mcu	Mcu
Q8R307	0.0497931	0.227716	0.698976	Vacuolar protein sorting-associated protein 18 homolog	Vps18	Vps18
Q99J56	0.0606428	0.227844	0.698976	Derlin-1 (Degradation in endoplasmic reticulum protein 1) (Der1-like protein 1)	Derl1 Der1	Derl1
Q9ES07	0.086678	0.227963	0.698976	Solute carrier family 15 member 2 (Kidney H(+)/peptide cotransporter) (Oligopeptide transporter, kidney isoform) (Peptide transporter 2)	Slc15a2 Pept2	Slc15a2
Q8VCW8	0.0604545	0.228295	0.698976	Medium-chain acyl-CoA ligase ACSF2, mitochondrial (EC 6.2.1.2)	Acsf2	Acsf2
O70252	0.0688617	0.228323	0.698976	Heme oxygenase 2 (HO-2) (EC 1.14.14.18) [Cleaved into: Heme oxygenase 2 soluble form]	Hmox2	Hmox2
Q8BJZ4	-0.0577153	0.229055	0.700603	28S ribosomal protein S35, mitochondrial (MRP-S35) (S35mt)	Mrps35	Mrps35
Q6PHZ2-5	0.128643	0.229493	0.700617	Calcium/calmodulin-dependent protein kinase type II subunit delta (CaM kinase II subunit delta) (CaMK-II subunit delta) (EC 2.7.11.17)	Camk2d Kiaa4163	Camk2d
Q60829	0.116123	0.2296	0.700617	Protein phosphatase 1 regulatory subunit 1B (DARPP-32) (Dopamine- and cAMP-regulated neuronal phosphoprotein)	Ppp1r1b	Ppp1r1b
P58406	-0.0600966	0.229691	0.700617	Histamine H3 receptor (H3R) (HH3R)	Hrh3	Hrh3
P55066	-0.0675213	0.230206	0.700617	Neurocan core protein (Chondroitin sulfate proteoglycan 3)	Ncan Cspg3	Ncan
Q9CYR0	0.0822999	0.230255	0.700617	Single-stranded DNA-binding protein, mitochondrial (Mt-SSB) (MtSSB)	Ssbp1	Ssbp1
Q99N95	-0.0590535	0.230576	0.700617	39S ribosomal protein L3, mitochondrial (L3mt) (MRP-L3)	Mrpl3	Mrpl3
Q9JHI5	0.0941291	0.230602	0.700617	Isovaleryl-CoA dehydrogenase, mitochondrial (IVD) (EC 1.3.8.4) (Butyryl-CoA dehydrogenase) (EC 1.3.8.1)	Ivd	Ivd
Q3ULD5	-0.079123	0.23102	0.700617	Methylcrotonoyl-CoA carboxylase beta chain, mitochondrial (MCCase subunit beta) (EC 6.4.1.4) (3-methylcrotonyl-CoA carboxylase 2) (3-methylcrotonyl-CoA carboxylase non-biotin-containing subunit) (3-methylcrotonyl-CoA:carbon dioxide ligase subunit beta)	Mccc2	Mccc2
Q8BL66	0.0648214	0.231069	0.700617	Early endosome antigen 1	Eea1	Eea1
Q8CFE4	-0.0888657	0.231114	0.700617	SCY1-like protein 2 (Coated vesicle-associated kinase of 104 kDa)	Scyl2 Cvak104 D10Ertd802e	Scyl2
P61957	-0.0794863	0.231266	0.700617	Small ubiquitin-related modifier 2 (SUMO-2) (SMT3 homolog 2) (Ubiquitin-like protein SMT3B) (Smt3B)	Sumo2 Smt3b Smt3h2	Sumo2
Q9DCJ1	0.17214	0.231861	0.701812	Target of rapamycin complex subunit LST8 (TORC subunit LST8) (G protein beta subunit-like) (Protein GbetaL) (Mammalian lethal with SEC13 protein 8) (mLST8)	Mlst8 Gbl Lst8	Mlst8
Q8VHE0	0.0535215	0.232229	0.702316	Translocation protein SEC63 homolog	Sec63 Sec63l	Sec63
Q8BTF8	-0.081956	0.232448	0.702357	RNA-binding Raly-like protein	Ralyl	Ralyl
Q8C8R3-2	-0.059062	0.232644	0.702357	Ankyrin-2 (ANK-2) (Ankyrin-B) (Brain ankyrin)	Ank2 AnkB	Ank2
E9Q3L2	-0.0493403	0.233357	0.7039	Phosphatidylinositol 4-kinase alpha (PI4-kinase alpha) (PI4K-alpha) (PtdIns-4-kinase alpha) (EC 2.7.1.67)	Pi4ka Pik4 Pik4ca	Pi4ka
O35382	0.0416984	0.233985	0.704618	Exocyst complex component 4 (Exocyst complex component Sec8)	Exoc4 Sec8 Sec8l1	Exoc4
Q64707	0.10616	0.233998	0.704618	U2 small nuclear ribonucleoprotein auxiliary factor 35 kDa subunit-related protein 1 (CCCH type zinc finger, RNA-binding motif and serine/arginine rich protein 1) (SP2) (U2(RNU2) small nuclear RNA auxiliary factor 1-like 1)	Zrsr1 Sp2 Sp2-7 U2af1-rs1 U2af1l1	Zrsr1
P80315	-0.0796593	0.235304	0.707937	T-complex protein 1 subunit delta (TCP-1-delta) (A45) (CCT-delta)	Cct4 Cctd	Cct4
P12849	-0.076692	0.235549	0.707968	cAMP-dependent protein kinase type I-beta regulatory subunit	Prkar1b	Prkar1b
Q8K1R7	-0.0866422	0.235719	0.707968	Serine/threonine-protein kinase Nek9 (EC 2.7.11.1) (Nercc1 kinase) (Never in mitosis A-related kinase 9) (NimA-related protein kinase 9)	Nek9 Nercc	Nek9
Q8BUH8	-0.0896935	0.236808	0.710627	Sentrin-specific protease 7 (EC 3.4.22.-) (SUMO-1-specific protease 2) (Sentrin/SUMO-specific protease SENP7)	Senp7 Kiaa1707 Susp2	Senp7
O88745	0.0682459	0.237155	0.711025	Scrapie-responsive protein 1 (Scrapie-responsive gene 1 protein) (ScRG-1)	Scrg1	Scrg1
Q9JKW0	0.0619192	0.237348	0.711025	ADP-ribosylation factor-like protein 6-interacting protein 1 (ARL-6-interacting protein 1) (Aip-1) (Protein TBX2)	Arl6ip1 Arl6ip	Arl6ip1
P59016	-0.0658984	0.237847	0.711735	Vacuolar protein sorting-associated protein 33B	Vps33b	Vps33b
P97401	-0.0768279	0.237992	0.711735	Secreted frizzled-related protein 3 (sFRP-3) (Frezzled) (Fritz) (Frizzled-related protein 1) (FrzB-1)	Frzb Fiz Fre Frzb1 Sfrp3	Frzb
Q8C570	0.0657329	0.238557	0.712458	mRNA export factor (Rae1 protein homolog) (mRNA-associated protein mrnp 41)	Rae1 Mrnp41	Rae1
P32921-2	-0.119786	0.238726	0.712458	Tryptophan--tRNA ligase, cytoplasmic (EC 6.1.1.2) (Tryptophanyl-tRNA synthetase) (TrpRS) [Cleaved into: T1-TrpRS; T2-TrpRS]	Wars1 Wars Wrs	Wars1
Q64310	0.0458483	0.23921	0.712458	Surfeit locus protein 4	Surf4 Surf-4	Surf4
Q62384	-0.0774193	0.239564	0.712458	Zinc finger protein ZPR1 (Zinc finger protein 259)	Zpr1 Zfp259 Znf259	Zpr1
Q6DFW4	-0.0494445	0.239749	0.712458	Nucleolar protein 58 (MSSP) (Nucleolar protein 5) (SIK-similar protein)	Nop58 Nol5	Nop58
O55131	0.0725794	0.239823	0.712458	Septin-7 (CDC10 protein homolog)	Septin7 Cdc10 Sept7	Septin7
Q8CH72	0.0473176	0.239835	0.712458	E3 ubiquitin-protein ligase TRIM32 (EC 2.3.2.27) (RING-type E3 ubiquitin transferase TRIM32) (Tripartite motif-containing protein 32)	Trim32	Trim32
Q9Z0G0	0.104764	0.239866	0.712458	PDZ domain-containing protein GIPC1 (GAIP C-terminus-interacting protein) (RGS-GAIP-interacting protein) (RGS19-interacting protein 1) (SemaF cytoplasmic domain-associated protein 1) (SEMCAP-1) (Synectin)	Gipc1 Gipc Rgs19ip1 Semcap1	Gipc1
P14873	-0.130402	0.240388	0.713221	Microtubule-associated protein 1B (MAP-1B) (MAP1(X)) (MAP1.2) [Cleaved into: MAP1B heavy chain; MAP1 light chain LC1]	Map1b Mtap1b Mtap5	Map1b
Q9D880	-0.0422607	0.240536	0.713221	Mitochondrial import inner membrane translocase subunit TIM50	Timm50 Tim50	Timm50
Q9CX34	0.0649523	0.240735	0.713221	Protein SGT1 homolog (Suppressor of G2 allele of SKP1 homolog)	Sugt1	Sugt1
B9EJI9	-0.0862079	0.240979	0.713339	Transmembrane protein 229A	Tmem229a	Tmem229a
Q99LI8	-0.135842	0.241294	0.713667	Hepatocyte growth factor-regulated tyrosine kinase substrate	Hgs Hrs	Hgs
Q01149	0.326648	0.243128	0.717974	Collagen alpha-2(I) chain (Alpha-2 type I collagen)	Col1a2 Cola2	Col1a2
Q9D0W5	0.076884	0.243162	0.717974	Peptidyl-prolyl cis-trans isomerase-like 1 (PPIase) (EC 5.2.1.8) (Rotamase PPIL1)	Ppil1	Ppil1
Q9ES00	-0.0526164	0.243813	0.719288	Ubiquitin conjugation factor E4 B (EC 2.3.2.27) (RING-type E3 ubiquitin transferase E4 B) (Ubiquitin fusion degradation protein 2)	Ube4b Ufd2 Ufd2a	Ube4b
Q8R3Q2	-0.0831491	0.244438	0.720089	Serine/threonine-protein phosphatase 6 regulatory subunit 2 (SAPS domain family member 2)	Ppp6r2 Kiaa0685 Pp6r2 Saps2	Ppp6r2
P50114	0.0665877	0.244583	0.720089	Protein S100-B (S-100 protein beta chain) (S-100 protein subunit beta) (S100 calcium-binding protein B)	S100b	S100b
Q9JIH2	-0.0579601	0.244728	0.720089	Nuclear pore complex protein Nup50 (50 kDa nucleoporin) (Nuclear pore-associated protein 60 kDa-like) (Nucleoporin Nup50)	Nup50 Npap60	Nup50
P62192	-0.0397317	0.244909	0.720089	26S proteasome regulatory subunit 4 (P26s4) (26S proteasome AAA-ATPase subunit RPT2) (Proteasome 26S subunit ATPase 1)	Psmc1	Psmc1
P53994	0.050649	0.245824	0.721789	Ras-related protein Rab-2A (EC 3.6.5.2)	Rab2a Rab2	Rab2a
Q56A07	0.0575528	0.246051	0.721789	Sodium channel subunit beta-2	Scn2b Gm183	Scn2b
P35585	-0.0455482	0.246107	0.721789	AP-1 complex subunit mu-1 (AP-mu chain family member mu1A) (Adaptor protein complex AP-1 subunit mu-1) (Adaptor-related protein complex 1 subunit mu-1) (Clathrin assembly protein complex 1 mu-1 medium chain 1) (Clathrin coat assembly protein AP47) (Clathrin coat-associated protein AP47) (Golgi adaptor HA1/AP1 adaptin mu-1 subunit) (Mu-adaptin 1) (Mu1A-adaptin)	Ap1m1 Cltnm	Ap1m1
P28660	0.056502	0.246388	0.722007	Nck-associated protein 1 (NAP 1) (Brain protein H19) (MH19) (Membrane-associated protein HEM-2) (p125Nap1)	Nckap1 Hem2 Kiaa0587 Nap1	Nckap1
O35239	-0.159241	0.246789	0.722577	Tyrosine-protein phosphatase non-receptor type 9 (EC 3.1.3.48) (Protein-tyrosine phosphatase MEG2) (PTPase MEG2)	Ptpn9	Ptpn9
Q03517	-0.0644201	0.247281	0.723046	Secretogranin-2 (Chromogranin-C) (Secretogranin II) (SgII) [Cleaved into: Secretoneurin (SN); Manserin]	Scg2 Chgc Scg-2	Scg2
Q86YZ3	-0.327452	0.247458	0.723046	NA	NA	NA
P06837	0.151411	0.24757	0.723046	Neuromodulin (Axonal membrane protein GAP-43) (Calmodulin-binding protein P-57) (Growth-associated protein 43)	Gap43 Basp2	Gap43
P42859	-0.120188	0.248051	0.723236	Huntingtin (Huntington disease protein homolog) (HD protein homolog) [Cleaved into: Huntingtin, myristoylated N-terminal fragment]	Htt Hd Hdh	Htt
Q80UU9	0.0714363	0.248653	0.723236	Membrane-associated progesterone receptor component 2	Pgrmc2	Pgrmc2
P62077	-0.128755	0.248826	0.723236	Mitochondrial import inner membrane translocase subunit Tim8 B (Deafness dystonia protein 2 homolog)	Timm8b Ddp2 Tim8b	Timm8b
Q8R1B0	-0.105735	0.248903	0.723236	SH3 and cysteine-rich domain-containing protein 2 (24b2/STAC2) (Src homology 3 and cysteine-rich domain-containing protein 2)	Stac2	Stac2
Q3UHK1	0.11142	0.249024	0.723236	Proton myo-inositol cotransporter (H(+)-myo-inositol cotransporter) (Hmit) (H(+)-myo-inositol symporter) (Solute carrier family 2 member 13)	Slc2a13	Slc2a13
Q9DBJ1	0.116392	0.249194	0.723236	Phosphoglycerate mutase 1 (EC 5.4.2.11) (EC 5.4.2.4) (BPG-dependent PGAM 1) (Phosphoglycerate mutase isozyme B) (PGAM-B)	Pgam1	Pgam1
Q9CXI5	0.110259	0.249267	0.723236	Mesencephalic astrocyte-derived neurotrophic factor (Arginine-rich protein) (Protein ARMET)	Manf Armet	Manf
Q60930	-0.0690264	0.249732	0.723236	Voltage-dependent anion-selective channel protein 2 (VDAC-2) (mVDAC2) (Outer mitochondrial membrane protein porin 2) (Voltage-dependent anion-selective channel protein 6) (VDAC-6) (mVDAC6)	Vdac2 Vdac6	Vdac2
Q6KAR6	0.04551	0.250054	0.723236	Exocyst complex component 3 (Exocyst complex component Sec6)	Exoc3 Sec6l1	Exoc3
Q9D0I9	0.0560411	0.250225	0.723236	Arginine--tRNA ligase, cytoplasmic (EC 6.1.1.19) (Arginyl-tRNA synthetase) (ArgRS)	Rars1 Rars	Rars1
Q9ET30	-0.0550233	0.250538	0.723236	Transmembrane 9 superfamily member 3	Tm9sf3 Smbp	Tm9sf3
P62270	-0.0832457	0.250643	0.723236	40S ribosomal protein S18 (Ke-3) (Ke3)	Rps18	Rps18
Q9D8U8	0.0545648	0.250721	0.723236	Sorting nexin-5	Snx5	Snx5
Q3URE9	-0.0889369	0.251002	0.723236	Leucine-rich repeat and immunoglobulin-like domain-containing nogo receptor-interacting protein 2 (Leucine-rich repeat neuronal protein 6C)	Lingo2 Lrrn6c	Lingo2
Q99L48-2	-0.128613	0.251336	0.723236	60S ribosomal export protein NMD3	Nmd3	Nmd3
Q61337	-0.0781222	0.251364	0.723236	Bcl2-associated agonist of cell death (BAD) (Bcl-2-binding component 6) (Bcl-xL/Bcl-2-associated death promoter) (Bcl2 antagonist of cell death)	Bad Bbc6	Bad
Q8R180	0.0787449	0.251475	0.723236	ERO1-like protein alpha (ERO1-L) (ERO1-L-alpha) (EC 1.8.4.-) (Endoplasmic reticulum oxidoreductase alpha) (Endoplasmic reticulum oxidoreductin-1-like protein) (Oxidoreductin-1-L-alpha)	Ero1a Ero1l	Ero1a
Q6NXK8	-0.0603053	0.251771	0.723236	Acid-sensing ion channel 1 (ASIC1) (Acid-sensing ion channel) (Amiloride-sensitive cation channel 2, neuronal) (Brain sodium channel 2) (BNaC2)	Asic1 Accn2 Asic Bnac2	Asic1
P12367	-0.0544986	0.252095	0.723236	cAMP-dependent protein kinase type II-alpha regulatory subunit	Prkar2a	Prkar2a
P29595	0.121825	0.252111	0.723236	NEDD8 (Neddylin) (Neural precursor cell expressed developmentally down-regulated protein 8) (NEDD-8) (Ubiquitin-like protein Nedd8)	Nedd8 Nedd-8	Nedd8
P15116	0.069404	0.252158	0.723236	Cadherin-2 (Neural cadherin) (N-cadherin) (CD antigen CD325)	Cdh2	Cdh2
Q810U4-5	0.0497072	0.25219	0.723236	Neuronal cell adhesion molecule (Nr-CAM) (Neuronal surface protein Bravo) (mBravo) (NgCAM-related cell adhesion molecule) (Ng-CAM-related)	Nrcam Kiaa0343	Nrcam
Q69ZR2	-0.0753262	0.252704	0.724114	E3 ubiquitin-protein ligase HECTD1 (EC 2.3.2.26) (HECT domain-containing protein 1) (HECT-type E3 ubiquitin transferase HECTD1) (Protein open mind)	Hectd1 Kiaa1131 Opm	Hectd1
Q6IRU2	0.114595	0.253299	0.724449	Tropomyosin alpha-4 chain (Tropomyosin-4)	Tpm4	Tpm4
Q8BFQ4	-0.0466136	0.253569	0.724449	WD repeat-containing protein 82	Wdr82 Cdw5	Wdr82
Q811P8	-0.118347	0.253661	0.724449	Rho GTPase-activating protein 32 (Brain-specific Rho GTPase-activating protein) (GAB-associated Cdc42/Rac GTPase-activating protein) (GC-GAP) (Rho-type GTPase-activating protein 32) (Rho/Cdc42/Rac GTPase-activating protein RICS) (RhoGAP involved in the beta-catenin-N-cadherin and NMDA receptor signaling) (p200RhoGAP) (p250GAP)	Arhgap32 Grit Kiaa0712 Rics	Arhgap32
Q9JJZ2	-0.0930049	0.253885	0.724449	Tubulin alpha-8 chain (EC 3.6.5.-) (Alpha-tubulin 8) [Cleaved into: Dephenylalaninated tubulin alpha-8 chain]	Tuba8	Tuba8
P21981	-0.0694841	0.254052	0.724449	Protein-glutamine gamma-glutamyltransferase 2 (EC 2.3.2.13) (Isopeptidase TGM2) (EC 3.4.-.-) (Protein-glutamine deamidase TGM2) (EC 3.5.1.44) (Protein-glutamine dopaminyltransferase TGM2) (EC 2.3.1.-) (Protein-glutamine histaminyltransferase TGM2) (EC 2.3.1.-) (Protein-glutamine noradrenalinyltransferase TGM2) (EC 2.3.1.-) (Protein-glutamine serotonyltransferase TGM2) (EC 2.3.1.-) (Tissue transgl…	Tgm2	Tgm2
Q8BFT9	0.12731	0.254426	0.724449	Synaptic vesicle 2-related protein (SV2-related protein)	Svop	Svop
Q8K2C9	0.0549229	0.254685	0.724449	Very-long-chain (3R)-3-hydroxyacyl-CoA dehydratase 3 (EC 4.2.1.134) (3-hydroxyacyl-CoA dehydratase 3) (HACD3) (Butyrate-induced protein 1) (B-ind1) (Protein-tyrosine phosphatase-like A domain-containing protein 1)	Hacd3 Ptplad1	Hacd3
Q8CEI1	0.0793918	0.254746	0.724449	BolA-like protein 3	Bola3	Bola3
P16125	0.0885434	0.255024	0.724449	L-lactate dehydrogenase B chain (LDH-B) (EC 1.1.1.27) (LDH heart subunit) (LDH-H)	Ldhb Ldh-2 Ldh2	Ldhb
Q62283	0.123629	0.255086	0.724449	Tetraspanin-7 (Tspan-7) (Cell surface glycoprotein A15) (PE31) (TALLA homolog) (Transmembrane 4 superfamily member 2) (CD antigen CD231)	Tspan7 Mxs1 Tm4sf2	Tspan7
P16332	0.0440845	0.255102	0.724449	Methylmalonyl-CoA mutase, mitochondrial (MCM) (EC 5.4.99.2) (Methylmalonyl-CoA isomerase)	Mmut Mut	Mmut
P63028	0.125421	0.255642	0.725393	Translationally-controlled tumor protein (TCTP) (21 kDa polypeptide) (p21) (p23)	Tpt1 Trt	Tpt1
Q9D3D0	-0.046781	0.256241	0.725925	Alpha-tocopherol transfer protein-like	Ttpal	Ttpal
P26638	0.0875713	0.256269	0.725925	Serine--tRNA ligase, cytoplasmic (EC 6.1.1.11) (Seryl-tRNA synthetase) (SerRS) (Seryl-tRNA(Ser/Sec) synthetase)	Sars1 Sars Sers	Sars1
O70166	0.0739573	0.256569	0.725925	Stathmin-3 (Hippocampus abundant transcript 3) (SCG10-like protein) (SCG10-related protein HiAT3)	Stmn3 Sclip	Stmn3
Q9CWL8	0.0814695	0.256661	0.725925	Beta-catenin-like protein 1 (Nuclear-associated protein) (NAP)	Ctnnbl1	Ctnnbl1
P50172	-0.116421	0.257603	0.727999	11-beta-hydroxysteroid dehydrogenase 1 (11-DH) (11-beta-HSD1) (EC 1.1.1.146) (11-beta-hydroxysteroid dehydrogenase/microsomal carbonyl reductase) (11-beta-HSD1A/MCR) (11beta-HSD1A) (7-oxosteroid reductase) (EC 1.1.1.201) (Corticosteroid 11-beta-dehydrogenase isozyme 1) (liver-type 11-beta-HSD)	Hsd11b1 Hsd11	Hsd11b1
Q8BGN8-2	0.0849915	0.258384	0.729616	Synaptoporin	Synpr	Synpr
Q8C7M3-3	-0.0644571	0.258886	0.729773	E3 ubiquitin-protein ligase TRIM9 (EC 2.3.2.27) (RING-type E3 ubiquitin transferase TRIM9) (Tripartite motif-containing protein 9)	Trim9 Kiaa0282	Trim9
P62821	0.0624522	0.258949	0.729773	Ras-related protein Rab-1A (EC 3.6.5.2) (YPT1-related protein)	Rab1A Rab1	Rab1A
Q923D2	-0.0597717	0.259066	0.729773	Flavin reductase (NADPH) (FR) (EC 1.5.1.30) (Biliverdin reductase B) (BVR-B) (EC 1.3.1.24) (Biliverdin-IX beta-reductase) (NADPH-dependent diaphorase) (NADPH-flavin reductase) (FLR)	Blvrb	Blvrb
Q6ZQ38	-0.0535138	0.260168	0.731812	Cullin-associated NEDD8-dissociated protein 1 (Cullin-associated and neddylation-dissociated protein 1) (p120 CAND1)	Cand1 D10Ertd516e Kiaa0829	Cand1
Q8C754	0.0622857	0.260209	0.731812	Vacuolar protein sorting-associated protein 52 homolog	Vps52	Vps52
Q9D6K5	0.086751	0.260895	0.732073	Synaptojanin-2-binding protein (Activin receptor-interacting protein 2) (Activin receptor-interacting protein 4) (Mitochondrial outer membrane protein 25)	Synj2bp Arip2 Omp25	Synj2bp
Q923T9-2	0.101452	0.261127	0.732073	Calcium/calmodulin-dependent protein kinase type II subunit gamma (CaM kinase II subunit gamma) (CaMK-II subunit gamma) (EC 2.7.11.17)	Camk2g	Camk2g
Q99PT1	0.0774347	0.261203	0.732073	Rho GDP-dissociation inhibitor 1 (Rho GDI 1) (GDI-1) (Rho-GDI alpha)	Arhgdia C87222 Gdi1	Arhgdia
Q5XJY5	0.0458945	0.261387	0.732073	Coatomer subunit delta (Archain) (Delta-coat protein) (Delta-COP)	Arcn1 Copd	Arcn1
O35943	0.0622148	0.261449	0.732073	Frataxin, mitochondrial (Fxn) (EC 1.16.3.1) [Cleaved into: Frataxin intermediate form; Frataxin mature form; Extramitochondrial frataxin]	Fxn Frda	Fxn
Q99K51	-0.0602911	0.261718	0.732073	Plastin-3 (T-plastin)	Pls3	Pls3
P18654	0.0743417	0.261769	0.732073	Ribosomal protein S6 kinase alpha-3 (S6K-alpha-3) (EC 2.7.11.1) (90 kDa ribosomal protein S6 kinase 3) (p90-RSK 3) (p90RSK3) (MAP kinase-activated protein kinase 1b) (MAPK-activated protein kinase 1b) (MAPKAP kinase 1b) (MAPKAPK-1b) (Ribosomal S6 kinase 2) (RSK-2) (pp90RSK2)	Rps6ka3 Mapkapk1b Rps6ka-rs1 Rsk2	Rps6ka3
Q80YV3	0.242157	0.262007	0.732153	Transformation/transcription domain-associated protein (Tra1 homolog)	Trrap	Trrap
Q9CRB2	0.0948421	0.262634	0.733319	H/ACA ribonucleoprotein complex subunit 2 (Nucleolar protein family A member 2) (snoRNP protein NHP2)	Nhp2 Nola2	Nhp2
Q9QZQ3	0.110769	0.263329	0.734136	Urotensin-2 (Urotensin II) (U-II) (UII)	Uts2 Ucn2	Uts2
P61087	-0.0846369	0.263464	0.734136	Ubiquitin-conjugating enzyme E2 K (EC 2.3.2.23) (E2 ubiquitin-conjugating enzyme K) (Huntingtin-interacting protein 2) (HIP-2) (Ubiquitin carrier protein) (Ubiquitin-conjugating enzyme E2-25 kDa) (Ubiquitin-conjugating enzyme E2(25K)) (Ubiquitin-conjugating enzyme E2-25K) (Ubiquitin-protein ligase)	Ube2k Hip2	Ube2k
Q9CQ62	0.0450108	0.264006	0.734136	2,4-dienoyl-CoA reductase [(3E)-enoyl-CoA-producing], mitochondrial (EC 1.3.1.124) (2,4-dienoyl-CoA reductase [NADPH]) (4-enoyl-CoA reductase [NADPH])	Decr1	Decr1
Q8C729-2	-0.0784376	0.264397	0.734136	Hyccin 2	Hycc2 D1Ertd53e Fam126b	Hycc2
Q9JL56	0.0894696	0.264506	0.734136	Glycerophosphodiester phosphodiesterase 1 (Glycerophosphoinositol glycerophosphodiesterase GDE1) (EC 3.1.4.44) (Lysophospholipase D GDE1) (EC 3.1.4.-) (Membrane-interacting protein of RGS16)	Gde1 Mir16	Gde1
Q7TQK5	0.056501	0.264555	0.734136	Coiled-coil domain-containing protein 93	Ccdc93	Ccdc93
Q62261	0.133306	0.264633	0.734136	Spectrin beta chain, non-erythrocytic 1 (Beta-II spectrin) (Embryonic liver fodrin) (Fodrin beta chain)	Sptbn1 Elf Spnb-2 Spnb2 Sptb2	Sptbn1
P35527	-0.393119	0.264705	0.734136	NA	NA	NA
P48320	-0.0482413	0.264819	0.734136	Glutamate decarboxylase 2 (EC 4.1.1.15) (65 kDa glutamic acid decarboxylase) (GAD-65) (Glutamate decarboxylase 65 kDa isoform)	Gad2 Gad65	Gad2
Q60996-2	0.0678399	0.26568	0.735602	Serine/threonine-protein phosphatase 2A 56 kDa regulatory subunit gamma isoform (PP2A B subunit isoform B'-alpha-3) (PP2A B subunit isoform B'-gamma) (PP2A B subunit isoform B56-gamma) (PP2A B subunit isoform PR61-gamma) (PP2A B subunit isoform R5-gamma)	Ppp2r5c	Ppp2r5c
Q8CAK1	-0.046054	0.265771	0.735602	Putative transferase CAF17 homolog, mitochondrial (EC 2.1.-.-) (Iron-sulfur cluster assembly factor homolog)	Iba57	Iba57
Q9CXI0	0.0509009	0.265993	0.735602	2-methoxy-6-polyprenyl-1,4-benzoquinol methylase, mitochondrial (EC 2.1.1.201) (Ubiquinone biosynthesis methyltransferase COQ5)	Coq5 D5Ertd33e	Coq5
P62702	-0.0369776	0.26619	0.735602	40S ribosomal protein S4, X isoform	Rps4x Rps4	Rps4x
Q3UXZ6	0.0638533	0.266879	0.736922	Protein FAM81A	Fam81a	Fam81a
Q8BN59	-0.0393437	0.267386	0.737741	La-related protein 6 (Acheron) (Achn) (La ribonucleoprotein domain family member 6)	Larp6	Larp6
Q9R0N3	-0.0523561	0.267745	0.738148	Synaptotagmin-11 (Synaptotagmin XI) (SytXI)	Syt11	Syt11
Q8R016	0.0588909	0.268175	0.738749	Bleomycin hydrolase (BH) (BLM hydrolase) (BMH) (EC 3.4.22.40)	Blmh	Blmh
B1AZP2-2	-0.0770762	0.26861	0.739157	Disks large-associated protein 4 (DAP-4) (PSD-95/SAP90-binding protein 4) (SAP90/PSD-95-associated protein 4) (SAPAP-4)	Dlgap4 Kiaa0964 Sapap4	Dlgap4
P97441	0.0552617	0.268746	0.739157	Probable proton-coupled zinc antiporter SLC30A3 (Solute carrier family 30 member 3) (Zinc transporter 3) (ZnT-3)	Slc30a3 Znt3	Slc30a3
O88696	-0.0517796	0.269247	0.739814	ATP-dependent Clp protease proteolytic subunit, mitochondrial (EC 3.4.21.92) (Endopeptidase Clp)	Clpp	Clpp
P28663	0.0843168	0.269408	0.739814	Beta-soluble NSF attachment protein (SNAP-beta) (Brain protein I47) (N-ethylmaleimide-sensitive factor attachment protein beta)	Napb Snapb	Napb
Q6ZWX6	-0.0584376	0.269708	0.740055	Eukaryotic translation initiation factor 2 subunit 1 (Eukaryotic translation initiation factor 2 subunit alpha) (eIF-2-alpha) (eIF-2A) (eIF-2alpha)	Eif2s1 Eif2a	Eif2s1
Q9D7X3	-0.0450913	0.269962	0.74017	Dual specificity protein phosphatase 3 (EC 3.1.3.16) (EC 3.1.3.48) (T-DSP11) (Vaccinia H1-related phosphatase) (VHR)	Dusp3	Dusp3
Q04750	-0.0415715	0.270574	0.741268	DNA topoisomerase 1 (EC 5.6.2.1) (DNA topoisomerase I)	Top1 Top-1	Top1
Q9D7X1	-0.0616211	0.271319	0.742725	BTB/POZ domain-containing protein KCTD4	Kctd4	Kctd4
P11103	0.0985539	0.271639	0.74302	Poly [ADP-ribose] polymerase 1 (PARP-1) (EC 2.4.2.30) (ADP-ribosyltransferase diphtheria toxin-like 1) (ARTD1) (DNA ADP-ribosyltransferase PARP1) (EC 2.4.2.-) (NAD(+) ADP-ribosyltransferase 1) (ADPRT 1) (Poly[ADP-ribose] synthase 1) (msPARP) (Protein poly-ADP-ribosyltransferase PARP1) (EC 2.4.2.-) [Cleaved into: Poly [ADP-ribose] polymerase 1, processed C-terminus (Poly [ADP-ribose] polymerase 1,…	Parp1 Adprp Adprt Adprt1	Parp1
Q8BWR2	-0.0659601	0.273027	0.7457	PITH domain-containing protein 1	Pithd1 Trp26	Pithd1
O35682	-0.0853599	0.273046	0.7457	Myeloid-associated differentiation marker (Myeloid up-regulated protein)	Myadm Mug	Myadm
Q9CQ45	0.111848	0.273534	0.74602	Neudesin (Neuron-derived neurotrophic factor) (Secreted protein of unknown function) (SPUF protein)	Nenf Spuf	Nenf
Q5HZI2	0.1075	0.273591	0.74602	C2 calcium-dependent domain-containing protein 4C (Nuclear-localized factor 3) (Protein FAM148C)	C2cd4c Fam148c Nlf3	C2cd4c
Q69ZX8	-0.0994572	0.274085	0.746446	Actin-binding LIM protein 3 (abLIM-3) (Actin-binding LIM protein family member 3)	Ablim3 Kiaa0843	Ablim3
Q9D5R2	-0.0512226	0.274174	0.746446	WD repeat-containing protein 20	Wdr20 Wdr20b Wdr20rt	Wdr20
Q9WVR4	-0.0739189	0.275294	0.748021	RNA-binding protein FXR2	Fxr2 Fxr2h	Fxr2
Q9D6J5	-0.129643	0.275374	0.748021	NADH dehydrogenase [ubiquinone] 1 beta subcomplex subunit 8, mitochondrial (Complex I-ASHI) (CI-ASHI) (NADH-ubiquinone oxidoreductase ASHI subunit)	Ndufb8	Ndufb8
Q9CWR2	0.098087	0.275395	0.748021	Histone-lysine N-methyltransferase SMYD3 (EC 2.1.1.354) (SET and MYND domain-containing protein 3) (Zinc finger MYND domain-containing protein 1)	Smyd3 Zmynd1	Smyd3
Q8C8T8	-0.0577558	0.276044	0.7492	Pre-rRNA-processing protein TSR2 homolog	Tsr2	Tsr2
P47759	0.075614	0.276701	0.750192	Neuronal vesicle trafficking-associated protein 2 (Neuron-specific protein family member 2) (Protein 8.5) (Protein p19)	Nsg2	Nsg2
Q80U35	-0.114556	0.27689	0.750192	Rho guanine nucleotide exchange factor 17	Arhgef17 Kiaa0337	Arhgef17
Q9D219	0.0557105	0.277054	0.750192	B-cell CLL/lymphoma 9 protein (B-cell lymphoma 9 protein) (Bcl-9)	Bcl9	Bcl9
P60191	-0.0528004	0.277419	0.750533	Regulating synaptic membrane exocytosis protein 4 (RIM4 gamma) (Rab3-interacting molecule 4) (RIM 4)	Rims4	Rims4
Q9JJI8	-0.0640569	0.277623	0.750533	60S ribosomal protein L38	Rpl38	Rpl38
E9Q5C9	-0.0751607	0.277824	0.750533	Nucleolar and coiled-body phosphoprotein 1 (140 kDa nucleolar phosphoprotein) (Nopp140)	Nolc1 Kiaa0035	Nolc1
Q8K3C3	0.0818208	0.278103	0.750683	Protein LZIC (Leucine zipper and CTNNBIP1 domain-containing protein) (Leucine zipper and ICAT homologous domain-containing protein)	Lzic	Lzic
Q62421	0.0636939	0.27841	0.750683	Endophilin-A3 (Endophilin-3) (SH3 domain protein 2C) (SH3 domain-containing GRB2-like protein 3) (SH3p13)	Sh3gl3 Sh3d2c Sh3d2c2	Sh3gl3
P35569	-0.0864105	0.278524	0.750683	Insulin receptor substrate 1 (IRS-1)	Irs1 Irs-1	Irs1
Q8CAY6	0.0892645	0.279045	0.751507	Acetyl-CoA acetyltransferase, cytosolic (EC 2.3.1.9) (Cytosolic acetoacetyl-CoA thiolase)	Acat2	Acat2
P10639	0.0989858	0.279769	0.752877	Thioredoxin (Trx) (ATL-derived factor) (ADF)	Txn Txn1	Txn
Q8BNU0	0.0971157	0.280152	0.753327	Armadillo repeat-containing protein 6	Armc6	Armc6
Q04447	0.0916113	0.280409	0.753437	Creatine kinase B-type (EC 2.7.3.2) (B-CK) (Creatine kinase B chain) (Creatine phosphokinase B-type) (CPK-B)	Ckb Ckbb	Ckb
P47802	-0.0471179	0.280678	0.75358	Metaxin-1 (Mitochondrial outer membrane import complex protein 1)	Mtx1 Mtx Mtxn	Mtx1
Q8BH43	-0.0925264	0.281408	0.754455	Actin-binding protein WASF2 (Protein WAVE-2) (Wiskott-Aldrich syndrome protein family member 2) (WASP family protein member 2)	Wasf2 Wave2	Wasf2
Q8BTX9	0.0688008	0.281436	0.754455	Inactive hydroxysteroid dehydrogenase-like protein 1	Hsdl1	Hsdl1
Q8BGN2	0.0535363	0.281688	0.754553	UPF0462 protein C4orf33 homolog	D3Ertd751e	D3Ertd751e
Q8K2U2	0.118631	0.281915	0.754582	Alpha-ketoglutarate-dependent dioxygenase alkB homolog 6 (EC 1.14.11.-) (Alkylated DNA repair protein alkB homolog 6)	Alkbh6	Alkbh6
Q9DCS9	-0.10606	0.282312	0.754655	NADH dehydrogenase [ubiquinone] 1 beta subcomplex subunit 10 (Complex I-PDSW) (CI-PDSW) (NADH-ubiquinone oxidoreductase PDSW subunit)	Ndufb10	Ndufb10
Q9ERU9	-0.0772741	0.282547	0.754655	E3 SUMO-protein ligase RanBP2 (EC 2.3.2.-) (Ran-binding protein 2) (RanBP2)	Ranbp2	Ranbp2
Q61205	0.0655753	0.28259	0.754655	Platelet-activating factor acetylhydrolase IB subunit alpha1 (EC 3.1.1.47) (PAF acetylhydrolase 29 kDa subunit) (PAF-AH 29 kDa subunit) (PAF-AH subunit gamma) (PAFAH subunit gamma)	Pafah1b3 Pafahg	Pafah1b3
Q00PI9	-0.109347	0.28337	0.7554	Heterogeneous nuclear ribonucleoprotein U-like protein 2 (MLF1-associated nuclear protein)	Hnrnpul2 Hnrpul2 Manp	Hnrnpul2
Q60759	0.0618631	0.283953	0.7554	Glutaryl-CoA dehydrogenase, mitochondrial (GCD) (EC 1.3.8.6)	Gcdh	Gcdh
Q8BGT8	-0.0711333	0.284162	0.7554	Phytanoyl-CoA hydroxylase-interacting protein-like	Phyhipl	Phyhipl
Q9D8S9	0.0649274	0.284193	0.7554	BolA-like protein 1	Bola1	Bola1
Q06890	0.113525	0.284631	0.7554	Clusterin (Apolipoprotein J) (Apo-J) (Clustrin) (Sulfated glycoprotein 2) (SGP-2) [Cleaved into: Clusterin beta chain; Clusterin alpha chain]	Clu Apoj Msgp-2	Clu
Q9D6F9	-0.0631823	0.284822	0.7554	Tubulin beta-4A chain (Tubulin beta-4 chain)	Tubb4a Tubb4	Tubb4a
P37804	-0.15678	0.284934	0.7554	Transgelin (Actin-associated protein p27) (Smooth muscle protein 22-alpha) (SM22-alpha)	Tagln Sm22 Sm22a	Tagln
P09528	0.135383	0.285199	0.7554	Ferritin heavy chain (Ferritin H subunit) (EC 1.16.3.1) [Cleaved into: Ferritin heavy chain, N-terminally processed]	Fth1 Fth	Fth1
Q8BTI7	-0.0377055	0.285497	0.7554	Serine/threonine-protein phosphatase 6 regulatory ankyrin repeat subunit C (PP6-ARS-C) (Serine/threonine-protein phosphatase 6 regulatory subunit ARS-C)	Ankrd52	Ankrd52
Q9CZW4	0.0456202	0.285878	0.7554	Fatty acid CoA ligase Acsl3 (Arachidonate--CoA ligase) (EC 6.2.1.15) (Long-chain acyl-CoA synthetase 3) (LACS 3) (Long-chain-fatty-acid--CoA ligase 3) (EC 6.2.1.3) (Medium-chain acyl-CoA ligase Acsl3) (EC 6.2.1.2)	Acsl3 Acs3 Facl3	Acsl3
Q3UPH1	-0.0768827	0.286053	0.7554	Protein PRRC1 (Proline-rich and coiled-coil-containing protein 1)	Prrc1	Prrc1
Q9DC69	0.0686045	0.286133	0.7554	NADH dehydrogenase [ubiquinone] 1 alpha subcomplex subunit 9, mitochondrial (Complex I-39kD) (CI-39kD) (NADH-ubiquinone oxidoreductase 39 kDa subunit)	Ndufa9	Ndufa9
Q80YA7	0.0384471	0.286179	0.7554	Dipeptidyl peptidase 8 (DP8) (EC 3.4.14.5) (Dipeptidyl peptidase VIII) (DPP VIII)	Dpp8	Dpp8
P57776-3	-0.069173	0.28649	0.7554	Elongation factor 1-delta (EF-1-delta)	Eef1d	Eef1d
P51150	0.0686755	0.286546	0.7554	Ras-related protein Rab-7a (EC 3.6.5.2)	Rab7a Rab7	Rab7a
Q61187	-0.0804275	0.286639	0.7554	Tumor susceptibility gene 101 protein (ESCRT-I complex subunit TSG101)	Tsg101	Tsg101
Q8VHJ5	-0.0501914	0.286654	0.7554	Serine/threonine-protein kinase MARK1 (EC 2.7.11.1) (EC 2.7.11.26) (ELKL motif serine/threonine-protein kinase 3) (MAP/microtubule affinity-regulating kinase 1) (PAR1 homolog c) (Par-1c) (mPar-1c)	Mark1 Emk3 Kiaa1477	Mark1
Q8R326	-0.106666	0.287103	0.7554	Paraspeckle component 1 (Paraspeckle protein 1) (mPSP1)	Pspc1 Psp1	Pspc1
Q9R1B9	0.132103	0.287283	0.7554	Slit homolog 2 protein (Slit-2) [Cleaved into: Slit homolog 2 protein N-product; Slit homolog 2 protein C-product]	Slit2	Slit2
Q8BJW6	-0.069513	0.287322	0.7554	Eukaryotic translation initiation factor 2A (eIF-2A) [Cleaved into: Eukaryotic translation initiation factor 2A, N-terminally processed]	Eif2a D3Ertd194e	Eif2a
Q8C0M9	0.0579069	0.28752	0.7554	Isoaspartyl peptidase/L-asparaginase (EC 3.4.19.5) (EC 3.5.1.1) (Asparaginase-like protein 1) (Beta-aspartyl-peptidase) (Isoaspartyl dipeptidase) (L-asparagine amidohydrolase) [Cleaved into: Isoaspartyl peptidase/L-asparaginase alpha chain; Isoaspartyl peptidase/L-asparaginase beta chain]	Asrgl1	Asrgl1
Q91XU3	-0.12717	0.287627	0.7554	Phosphatidylinositol 5-phosphate 4-kinase type-2 gamma (EC 2.7.1.149) (Phosphatidylinositol 5-phosphate 4-kinase type II gamma) (PI(5)P 4-kinase type II gamma) (PIP4KII-gamma)	Pip4k2c Pip5k2c	Pip4k2c
P70193	-0.0951022	0.288251	0.756012	Leucine-rich repeats and immunoglobulin-like domains protein 1 (LIG-1)	Lrig1	Lrig1
Q9D8Y1	-0.139669	0.288479	0.756012	Transmembrane protein 126A	Tmem126a	Tmem126a
Q68EF8	0.106819	0.288583	0.756012	Rap guanine nucleotide exchange factor-like 1	Rapgefl1	Rapgefl1
Q7TNM2	-0.0977364	0.288993	0.756012	Tripartite motif-containing protein 46 (Gene Y protein) (GeneY) (Tripartite, fibronectin type-III and C-terminal SPRY motif protein)	Trim46 Trific	Trim46
Q3UVC0	0.206462	0.289092	0.756012	Kinase suppressor of Ras 2 (EC 2.7.11.1)	Ksr2	Ksr2
O55142	-0.075497	0.289159	0.756012	60S ribosomal protein L35a	Rpl35a	Rpl35a
Q9DAW9	0.0416857	0.289519	0.756161	Calponin-3 (Calponin, acidic isoform)	Cnn3	Cnn3
Q99MK8	0.0504088	0.290146	0.756161	Beta-adrenergic receptor kinase 1 (Beta-ARK-1) (EC 2.7.11.15) (G-protein-coupled receptor kinase 2)	Grk2 Adrbk1	Grk2
Q921H8	0.0561	0.290224	0.756161	3-ketoacyl-CoA thiolase A, peroxisomal (EC 2.3.1.16) (Acetyl-CoA C-myristoyltransferase) (EC 2.3.1.155) (Acetyl-CoA acyltransferase A) (EC 2.3.1.9) (Beta-ketothiolase A) (Peroxisomal 3-oxoacyl-CoA thiolase A)	Acaa1a Acaa1	Acaa1a
Q9EPW0	-0.0685369	0.290365	0.756161	Inositol polyphosphate-4-phosphatase type I A (Inositol polyphosphate 4-phosphatase type I) (Inositol polyphosphate 4-phosphatase-1) (4-Ptase-1) (Type I inositol 3,4-bisphosphate 4-phosphatase) (EC 3.1.3.66)	Inpp4a	Inpp4a
P23492	0.0652029	0.290372	0.756161	Purine nucleoside phosphorylase (PNP) (EC 2.4.2.1) (Inosine phosphorylase) (Inosine-guanosine phosphorylase)	Pnp Np Pnp1	Pnp
Q3UGR5	0.0641345	0.290651	0.756161	Haloacid dehalogenase-like hydrolase domain-containing protein 2	Hdhd2	Hdhd2
Q9EQH3	0.0608321	0.290731	0.756161	Vacuolar protein sorting-associated protein 35 (Maternal-embryonic 3) (Vesicle protein sorting 35)	Vps35 Mem3	Vps35
Q9JJI6	0.217541	0.290953	0.756174	GPI ethanolamine phosphate transferase 3 (EC 2.-.-.-) (Phosphatidylinositol-glycan biosynthesis class O protein) (PIG-O)	Pigo	Pigo
Q6DFV7	0.0615662	0.292155	0.75823	Nuclear receptor coactivator 7	Ncoa7	Ncoa7
Q3TIR3	-0.0450995	0.292423	0.75823	Synembryn-A (Protein Ric-8A)	Ric8a Ric8	Ric8a
P62334	0.0376099	0.292624	0.75823	26S proteasome regulatory subunit 10B (26S proteasome AAA-ATPase subunit RPT4) (Proteasome 26S subunit ATPase 6) (Proteasome subunit p42)	Psmc6 Sug2	Psmc6
Q9D9I4	0.0524324	0.292627	0.75823	TBC1 domain family member 20	Tbc1d20	Tbc1d20
Q91WD5	-0.0528931	0.292829	0.75823	NADH dehydrogenase [ubiquinone] iron-sulfur protein 2, mitochondrial (EC 7.1.1.2) (Complex I-49kD) (CI-49kD) (NADH-ubiquinone oxidoreductase 49 kDa subunit)	Ndufs2	Ndufs2
O08644	0.0498883	0.293608	0.759053	Ephrin type-B receptor 6 (MEP) (Tyrosine-protein kinase-defective receptor EPH-6)	Ephb6 Cekl	Ephb6
P63168	0.117427	0.293798	0.759053	Dynein light chain 1, cytoplasmic (8 kDa dynein light chain) (DLC8) (Dynein light chain LC8-type 1) (Protein inhibitor of neuronal nitric oxide synthase) (PIN) (mPIN)	Dynll1 Dlc1 Dncl1 Dnclc1	Dynll1
Q9CQP2	0.0688143	0.294011	0.759053	Trafficking protein particle complex subunit 2 (Sedlin)	Trappc2 Sedl	Trappc2
P67871	0.0608327	0.294039	0.759053	Casein kinase II subunit beta (CK II beta) (Phosvitin)	Csnk2b Ck2n	Csnk2b
Q4VC17	-0.15696	0.294381	0.759053	A disintegrin and metalloproteinase with thrombospondin motifs 18 (ADAM-TS 18) (ADAM-TS18) (ADAMTS-18) (EC 3.4.24.-)	Adamts18	Adamts18
Q9D6J6	-0.0404406	0.294451	0.759053	NADH dehydrogenase [ubiquinone] flavoprotein 2, mitochondrial (EC 7.1.1.2) (NADH-ubiquinone oxidoreductase 24 kDa subunit)	Ndufv2	Ndufv2
Q8K0S5	0.110633	0.294822	0.759449	Reticulon-4 receptor-like 1 (Nogo receptor-like 2) (Nogo-66 receptor homolog 2) (Nogo-66 receptor-related protein 3) (NgR3)	Rtn4rl1 Ngrl2	Rtn4rl1
P21447	-0.0482525	0.295459	0.760083	ATP-dependent translocase ABCB1 (ATP-binding cassette sub-family B member 1A) (MDR1A) (Multidrug resistance protein 1A) (EC 7.6.2.2) (Multidrug resistance protein 3) (P-glycoprotein 3) (Phospholipid transporter ABCB1) (EC 7.6.2.1)	Abcb1a Abcb4 Mdr1a Mdr3 Pgy-3 Pgy3	Abcb1a
P13439	0.0558527	0.29564	0.760083	Uridine 5'-monophosphate synthase (UMP synthase) [Includes: Orotate phosphoribosyltransferase (OPRTase) (EC 2.4.2.10); Orotidine 5'-phosphate decarboxylase (EC 4.1.1.23) (OMPdecase)]	Umps	Umps
Q9Z2B9	-0.0931289	0.295721	0.760083	Ribosomal protein S6 kinase alpha-4 (S6K-alpha-4) (EC 2.7.11.1) (90 kDa ribosomal protein S6 kinase 4) (Nuclear mitogen- and stress-activated protein kinase 2) (RSK-like protein kinase) (RLSK)	Rps6ka4 Msk2	Rps6ka4
Q5SQX6	0.0469957	0.296578	0.761569	Cytoplasmic FMR1-interacting protein 2 (p53-inducible protein 121)	Cyfip2 Kiaa1168 Pir121	Cyfip2
Q80TA9	0.0939907	0.296735	0.761569	Ectopic P granules protein 5 homolog	Epg5 Kiaa1632	Epg5
Q6NXI6	-0.0870551	0.297412	0.762745	Regulation of nuclear pre-mRNA domain-containing protein 2	Rprd2 Kiaa0460	Rprd2
Q80YF9	0.0511332	0.298082	0.763903	Rho GTPase-activating protein 33 (Rho-type GTPase-activating protein 33) (Sorting nexin-26) (Tc10/CDC42 GTPase-activating protein)	Arhgap33 Snx26 Tcgap	Arhgap33
Q9JJ28	0.0340775	0.298344	0.764014	Protein flightless-1 homolog	Flii Fli1 Fliih	Flii
Q9Z1W9	-0.144463	0.298908	0.764897	STE20/SPS1-related proline-alanine-rich protein kinase (Ste-20-related kinase) (EC 2.7.11.1) (Serine/threonine-protein kinase 39)	Stk39 Spak	Stk39
Q9Z2W8	0.0677767	0.299906	0.766891	Glutamate receptor 4 (GluR-4) (GluR4) (AMPA-selective glutamate receptor 4) (GluR-D) (Glutamate receptor ionotropic, AMPA 4) (GluA4)	Gria4 Glur4	Gria4
Q501J6	-0.0883941	0.301135	0.769469	Probable ATP-dependent RNA helicase DDX17 (EC 3.6.4.13) (DEAD box protein 17)	Ddx17	Ddx17
Q9D6N5	-0.0851209	0.301782	0.770044	Dr1-associated corepressor (Dr1-associated protein 1) (Negative cofactor 2-alpha) (NC2-alpha)	Drap1	Drap1
Q99KE1	-0.0776724	0.302076	0.770044	NAD-dependent malic enzyme, mitochondrial (NAD-ME) (EC 1.1.1.38) (Malic enzyme 2)	Me2	Me2
P61963	0.0517099	0.302326	0.770044	DDB1- and CUL4-associated factor 7 (WD repeat-containing protein 68) (WD repeat-containing protein An11 homolog)	Dcaf7 Han11 Wdr68	Dcaf7
Q8R464	-0.0765925	0.302944	0.770044	Cell adhesion molecule 4 (Immunoglobulin superfamily member 4C) (IgSF4C) (Nectin-like protein 4) (NECL-4) (TSLC1-like protein 2)	Cadm4 Igsf4c Necl4 Tsll2	Cadm4
Q8BHE3	-0.0453927	0.303223	0.770044	Caytaxin	Atcay	Atcay
Q8VCT3	-0.103622	0.303304	0.770044	Aminopeptidase B (AP-B) (EC 3.4.11.6) (Arginine aminopeptidase) (Arginyl aminopeptidase) (Cytosol aminopeptidase IV)	Rnpep	Rnpep
Q91YQ5	0.0553179	0.303617	0.770044	Dolichyl-diphosphooligosaccharide--protein glycosyltransferase subunit 1 (Dolichyl-diphosphooligosaccharide--protein glycosyltransferase 67 kDa subunit) (Ribophorin I) (RPN-I) (Ribophorin-1)	Rpn1	Rpn1
Q9CPQ3	-0.0506062	0.303794	0.770044	Mitochondrial import receptor subunit TOM22 homolog (Translocase of outer membrane 22 kDa subunit homolog)	Tomm22 Tom22	Tomm22
Q8C052	0.0783321	0.304172	0.770044	Microtubule-associated protein 1S (MAP-1S) (BPY2-interacting protein 1) (Microtubule-associated protein 8) [Cleaved into: MAP1S heavy chain; MAP1S light chain]	Map1s Bpy2ip1 Map8 Mtap1s	Map1s
P61620	-0.119502	0.304369	0.770044	Protein transport protein Sec61 subunit alpha isoform 1 (Sec61 alpha-1)	Sec61a1 Sec61a	Sec61a1
Q9DBC7	-0.0385842	0.304536	0.770044	cAMP-dependent protein kinase type I-alpha regulatory subunit [Cleaved into: cAMP-dependent protein kinase type I-alpha regulatory subunit, N-terminally processed]	Prkar1a	Prkar1a
P35564	0.0631348	0.305101	0.770044	Calnexin	Canx	Canx
Q6PIC6	-0.0725678	0.305516	0.770044	Sodium/potassium-transporting ATPase subunit alpha-3 (Na(+)/K(+) ATPase alpha-3 subunit) (EC 7.2.2.13) (Na(+)/K(+) ATPase alpha(III) subunit) (Sodium pump subunit alpha-3)	Atp1a3	Atp1a3
Q9JHJ0	0.0425811	0.305777	0.770044	Tropomodulin-3 (Ubiquitous tropomodulin) (U-Tmod)	Tmod3	Tmod3
O08585	-0.113025	0.305869	0.770044	Clathrin light chain A (Lca)	Clta	Clta
Q9QYI4	-0.0582967	0.30607	0.770044	DnaJ homolog subfamily B member 12 (mDj10)	Dnajb12	Dnajb12
O08992	0.0501327	0.306219	0.770044	Syntenin-1 (Scaffold protein Pbp1) (Syndecan-binding protein 1)	Sdcbp	Sdcbp
Q8BJI1	0.0510758	0.306456	0.770044	Sodium-dependent neutral amino acid transporter SLC6A17 (Sodium-dependent neurotransmitter transporter NTT4) (Solute carrier family 6 member 17)	Slc6a17 Ntt4	Slc6a17
P62956	0.109425	0.306529	0.770044	Voltage-dependent calcium channel gamma-7 subunit (Neuronal voltage-gated calcium channel gamma-7 subunit) (Transmembrane AMPAR regulatory protein gamma-7) (TARP gamma-7)	Cacng7	Cacng7
P00397	-0.0881852	0.306568	0.770044	Cytochrome c oxidase subunit 1 (EC 7.1.1.9) (Cytochrome c oxidase polypeptide I)	Mtco1 COI mt-Co1	Mtco1
Q61768	0.0459476	0.306661	0.770044	Kinesin-1 heavy chain (Conventional kinesin heavy chain) (Ubiquitous kinesin heavy chain) (UKHC)	Kif5b Khcs Kns1	Kif5b
Q8R349	-0.0507882	0.306705	0.770044	Cell division cycle protein 16 homolog (Anaphase-promoting complex subunit 6) (APC6) (Cyclosome subunit 6)	Cdc16 Anapc6	Cdc16
Q3UVX5	0.111503	0.30672	0.770044	Metabotropic glutamate receptor 5 (mGluR5)	Grm5 Gprc1e Mglur5	Grm5
O08739	0.0547702	0.306844	0.770044	AMP deaminase 3 (EC 3.5.4.6) (AMP deaminase H-type) (AMP deaminase isoform E) (Heart-type AMPD)	Ampd3	Ampd3
Q9D1I6	-0.0393066	0.307068	0.770044	39S ribosomal protein L14, mitochondrial (L14mt) (MRP-L14)	Mrpl14	Mrpl14
D3YZI9	-0.0851459	0.307129	0.770044	PiggyBac transposable element-derived protein 5 (EC 3.1.-.-) (PiggyBac transposase 5)	Pgbd5	Pgbd5
Q03958	0.084255	0.307312	0.770044	Prefoldin subunit 6 (Protein Ke2)	Pfdn6 H2-Ke2 Pfd6	Pfdn6
Q8JZR0	-0.049619	0.308499	0.772463	Long-chain-fatty-acid--CoA ligase 5 (EC 6.2.1.3) (Arachidonate--CoA ligase) (EC 6.2.1.15) (Long-chain acyl-CoA synthetase 5) (LACS 5)	Acsl5 Facl5	Acsl5
Q8BYM5	-0.092754	0.308883	0.772871	Neuroligin-3 (Gliotactin homolog)	Nlgn3	Nlgn3
Q9DC70	-0.0553015	0.30912	0.772909	NADH dehydrogenase [ubiquinone] iron-sulfur protein 7, mitochondrial (EC 7.1.1.2) (Complex I-20kD) (CI-20kD) (NADH-ubiquinone oxidoreductase 20 kDa subunit)	Ndufs7	Ndufs7
Q61176	-0.131856	0.309663	0.773713	Arginase-1 (EC 3.5.3.1) (Liver-type arginase) (Type I arginase)	Arg1	Arg1
Q9QZB7	-0.0414512	0.310062	0.774158	Actin-related protein 10 (Actin-related protein 11)	Actr10 Act11 Actr11 Arp10 Arp11	Actr10
P56960	-0.0485092	0.310832	0.77519	Exosome component 10 (EC 3.1.13.-) (Autoantigen PM/Scl 2 homolog) (Polymyositis/scleroderma autoantigen 2 homolog)	Exosc10 Pmscl2	Exosc10
Q6PCZ4	-0.105939	0.310939	0.77519	Melanoma-associated antigen E1 (Alpha-dystrobrevin-associated MAGE Protein) (DAMAGE) (MAGE-E1 antigen)	Magee1	Magee1
Q9QXG4	-0.10357	0.311141	0.77519	Acetyl-coenzyme A synthetase, cytoplasmic (EC 6.2.1.1) (Acetate--CoA ligase) (Acetyl-CoA synthetase) (ACS) (AceCS) (Acetyl-CoA synthetase 1) (AceCS1) (Acyl-CoA synthetase short-chain family member 2) (Acyl-activating enzyme) (Propionate--CoA ligase) (EC 6.2.1.17)	Acss2 Acas2 Acecs1	Acss2
Q8BL65	0.0668452	0.311957	0.776466	Actin-binding LIM protein 2 (abLIM-2) (Actin-binding LIM protein family member 2)	Ablim2	Ablim2
Q9CPR4	-0.0419719	0.312098	0.776466	60S ribosomal protein L17	Rpl17	Rpl17
Q8BXK8	-0.0589003	0.312898	0.777136	Arf-GAP with GTPase, ANK repeat and PH domain-containing protein 1 (AGAP-1) (Centaurin-gamma-2) (Cnt-g2)	Agap1 Centg2 Kiaa1099	Agap1
Q99N94	-0.044499	0.312899	0.777136	39S ribosomal protein L9, mitochondrial (L9mt) (MRP-L9)	Mrpl9	Mrpl9
Q921Q7	0.0764163	0.313198	0.777136	Ras and Rab interactor 1 (Ras interaction/interference protein 1)	Rin1	Rin1
Q8K2J0	-0.0387418	0.313313	0.777136	1-phosphatidylinositol 4,5-bisphosphate phosphodiesterase delta-3 (EC 3.1.4.11) (Phosphoinositide phospholipase C-delta-3) (Phospholipase C-delta-3) (PLC-delta-3)	Plcd3 Kiaa1964	Plcd3
Q9QUH0	0.0716163	0.314089	0.777136	Glutaredoxin-1 (Thioltransferase-1) (TTase-1)	Glrx Glrx1 Grx Grx1	Glrx
Q8BL86	-0.0692072	0.314621	0.777136	Acyl-coenzyme A thioesterase MBLAC2 (Acyl-CoA thioesterase MBLAC2) (EC 3.1.2.2) (Beta-lactamase MBLAC2) (EC 3.5.2.6) (Metallo-beta-lactamase domain-containing protein 2) (Palmitoyl-coenzyme A thioesterase MBLAC2)	Mblac2	Mblac2
Q6PGE7	0.129398	0.314642	0.777136	Sodium-dependent proline transporter (Solute carrier family 6 member 7)	Slc6a7	Slc6a7
P97765	0.0887723	0.314737	0.777136	WW domain-binding protein 2 (WBP-2)	Wbp2	Wbp2
Q6P1F6	0.0397779	0.31478	0.777136	Serine/threonine-protein phosphatase 2A 55 kDa regulatory subunit B alpha isoform (PP2A subunit B isoform B55-alpha) (PP2A subunit B isoform PR55-alpha) (PP2A subunit B isoform R2-alpha) (PP2A subunit B isoform alpha)	Ppp2r2a	Ppp2r2a
Q6ZWM4	-0.0583409	0.314852	0.777136	U6 snRNA-associated Sm-like protein LSm8	Lsm8	Lsm8
Q9DAM5	-0.0925476	0.315051	0.777136	Mitochondrial thiamine pyrophosphate carrier (Solute carrier family 25 member 19)	Slc25a19	Slc25a19
Q99LC5	0.068824	0.315104	0.777136	Electron transfer flavoprotein subunit alpha, mitochondrial (Alpha-ETF)	Etfa	Etfa
P11352	0.0512933	0.315259	0.777136	Glutathione peroxidase 1 (GPx-1) (GSHPx-1) (EC 1.11.1.9) (Cellular glutathione peroxidase) (Selenium-dependent glutathione peroxidase 1)	Gpx1	Gpx1
P99027	-0.126234	0.315931	0.777939	60S acidic ribosomal protein P2	Rplp2	Rplp2
P27671	0.0501614	0.316031	0.777939	Ras-specific guanine nucleotide-releasing factor 1 (Ras-GRF1) (CDC25Mm) (Guanine nucleotide-releasing protein) (GNRP) (Ras-specific nucleotide exchange factor CDC25)	Rasgrf1 Cdc25 Grf1	Rasgrf1
Q8CC88	-0.0567512	0.31728	0.779653	von Willebrand factor A domain-containing protein 8	Vwa8 Kiaa0564	Vwa8
Q61081	0.0687437	0.317426	0.779653	Hsp90 co-chaperone Cdc37 (Hsp90 chaperone protein kinase-targeting subunit) (p50Cdc37) [Cleaved into: Hsp90 co-chaperone Cdc37, N-terminally processed]	Cdc37	Cdc37
Q78PY7	0.0421865	0.317493	0.779653	Staphylococcal nuclease domain-containing protein 1 (EC 3.1.31.1) (100 kDa coactivator) (p100 co-activator)	Snd1	Snd1
O70310	0.0421729	0.317774	0.779653	Glycylpeptide N-tetradecanoyltransferase 1 (EC 2.3.1.97) (Myristoyl-CoA:protein N-myristoyltransferase 1) (NMT 1) (Type I N-myristoyltransferase) (Peptide N-myristoyltransferase 1)	Nmt1	Nmt1
Q08509	0.049307	0.317843	0.779653	Epidermal growth factor receptor kinase substrate 8	Eps8	Eps8
Q9DCU6	-0.0412508	0.318823	0.781117	39S ribosomal protein L4, mitochondrial (L4mt) (MRP-L4)	Mrpl4 MNCb-3848	Mrpl4
O35435	0.0624048	0.319018	0.781117	Dihydroorotate dehydrogenase (quinone), mitochondrial (DHOdehase) (EC 1.3.5.2) (Dihydroorotate oxidase)	Dhodh	Dhodh
O35343	-0.0375372	0.319487	0.781117	Importin subunit alpha-3 (Importin alpha Q1) (Qip1) (Karyopherin subunit alpha-4)	Kpna4 Qip1	Kpna4
Q8BW22	-0.119942	0.319618	0.781117	Calcium-responsive transactivator (SS18-like protein 1)	Ss18l1 Crest Kiaa0693	Ss18l1
P35288	0.0436116	0.320221	0.781117	Ras-related protein Rab-23 (Protein open brain) (Rab-15)	Rab23 Opb	Rab23
Q9JJT0	0.142266	0.321214	0.781117	RNA 3'-terminal phosphate cyclase-like protein	Rcl1 Rnac	Rcl1
Q920M7	0.0511653	0.321584	0.781117	Synaptotagmin-17 (Protein B/K) (Synaptotagmin XVII) (SytXVII)	Syt17 Bk	Syt17
Q8BMF3	-0.0602291	0.321848	0.781117	NADP-dependent malic enzyme, mitochondrial (NADP-ME) (EC 1.1.1.40) (Malic enzyme 3)	Me3	Me3
O70572	0.0509731	0.322025	0.781117	Sphingomyelin phosphodiesterase 2 (EC 3.1.4.12) (Lyso-platelet-activating factor-phospholipase C) (Lyso-PAF-PLC) (Neutral sphingomyelinase) (N-SMase) (nSMase)	Smpd2	Smpd2
Q8BH66	0.0373795	0.322411	0.781117	Atlastin-1 (EC 3.6.5.-) (Spastic paraplegia 3A homolog)	Atl1 Spg3a	Atl1
Q9CR68	-0.0491923	0.322468	0.781117	Cytochrome b-c1 complex subunit Rieske, mitochondrial (EC 7.1.1.8) (Complex III subunit 5) (Cytochrome b-c1 complex subunit 5) (Rieske iron-sulfur protein) (RISP) (Rieske protein UQCRFS1) (Ubiquinol-cytochrome c reductase iron-sulfur subunit) [Cleaved into: Cytochrome b-c1 complex subunit 9 (Su9) (Subunit 9) (8 kDa subunit 9) (Complex III subunit IX) (Cytochrome b-c1 complex subunit 11) (UQCRFS1 …	Uqcrfs1	Uqcrfs1
O35166	0.0495362	0.322573	0.781117	Golgi SNAP receptor complex member 2 (27 kDa Golgi SNARE protein) (Membrin)	Gosr2 Gs27	Gosr2
Q6P542	-0.0554871	0.323334	0.781117	ATP-binding cassette sub-family F member 1	Abcf1	Abcf1
Q0VGU4	-0.0635561	0.32339	0.781117	Neurosecretory protein VGF [Cleaved into: Neuroendocrine regulatory peptide-1 (NERP-1); Neuroendocrine regulatory peptide-2 (NERP-2); VGF-derived peptide TLQP-21; VGF-derived peptide TLQP-62]	Vgf	Vgf
Q922Y1	0.0693151	0.323645	0.781117	UBX domain-containing protein 1 (Protein 2B28) (SAPK substrate protein 1) (UBA/UBX 33.3 kDa protein) (mY33K)	Ubxn1 D19Ertd721e Saks1	Ubxn1
Q8R4X3	-0.0387947	0.323958	0.781117	RNA-binding protein 12 (RNA-binding motif protein 12) (SH3/WW domain anchor protein in the nucleus) (SWAN)	Rbm12	Rbm12
Q91V17	-0.0545214	0.324038	0.781117	E3 ubiquitin-protein ligase ZNRF1 (EC 2.3.2.27) (Nerve injury-induced gene 283 protein) (RING-type E3 ubiquitin transferase ZNRF1) (Zinc/RING finger protein 1)	Znrf1 Nin283	Znrf1
P29699	-0.208016	0.324055	0.781117	Alpha-2-HS-glycoprotein (Countertrypin) (Fetuin-A)	Ahsg Fetua	Ahsg
Q9QZR0	-0.0699903	0.324135	0.781117	E3 ubiquitin-protein ligase RNF25 (EC 2.3.2.27) (RING finger protein 25) (RING finger protein AO7) (RING-type E3 ubiquitin transferase RNF25)	Rnf25	Rnf25
Q9DBC3	0.0460542	0.324138	0.781117	Cap-specific mRNA (nucleoside-2'-O-)-methyltransferase 1 (EC 2.1.1.57) (Cap methyltransferase 1) (Cap1 2'O-ribose methyltransferase 1) (MTr1) (FtsJ methyltransferase domain-containing protein 2)	Cmtr1 Ftsjd2 Kiaa0082	Cmtr1
Q5U458	-0.0441342	0.324177	0.781117	DnaJ homolog subfamily C member 11	Dnajc11	Dnajc11
Q9JJ61	0.0517246	0.324488	0.781117	Polypeptide N-acetylgalactosaminyltransferase 16 (EC 2.4.1.41) (Polypeptide GalNAc transferase 16) (GalNAc-T16) (Polypeptide GalNAc transferase-like protein 1) (GalNAc-T-like protein 1) (pp-GaNTase-like protein 1) (Polypeptide N-acetylgalactosaminyltransferase-like protein 1) (Protein-UDP acetylgalactosaminyltransferase-like protein 1) (UDP-GalNAc:polypeptide N-acetylgalactosaminyltransferase-lik…	Galnt16 Galntl1	Galnt16
Q8BGD5	0.0355826	0.324974	0.781117	Carnitine O-palmitoyltransferase 1, brain isoform (CPT1-B) (EC 2.3.1.21) (CPT IC) (Carnitine O-palmitoyltransferase I, brain isoform) (CPTI-B) (Carnitine palmitoyltransferase 1C)	Cpt1c	Cpt1c
Q8CGV9	0.0533358	0.324983	0.781117	Teashirt homolog 3 (Zinc finger protein 537)	Tshz3 Kiaa1474 Tsh3 Zfp537 Znf537	Tshz3
Q01405	-0.0764965	0.3251	0.781117	Protein transport protein Sec23A (SEC23-related protein A)	Sec23a Sec23 Sec23r	Sec23a
Q9Z2C4	-0.0414765	0.325128	0.781117	Myotubularin-related protein 1 (Phosphatidylinositol-3,5-bisphosphate 3-phosphatase) (EC 3.1.3.95) (Phosphatidylinositol-3-phosphate phosphatase) (EC 3.1.3.64)	Mtmr1	Mtmr1
Q78JW9	-0.0655471	0.325269	0.781117	Ubiquitin domain-containing protein UBFD1	Ubfd1 D7Wsu128e	Ubfd1
Q9D0M5	0.094642	0.325887	0.781117	Dynein light chain 2, cytoplasmic (8 kDa dynein light chain b) (DLC8) (DLC8b) (Dynein light chain LC8-type 2)	Dynll2 Dlc2	Dynll2
O35680	-0.0533205	0.325929	0.781117	28S ribosomal protein S12, mitochondrial (MRP-S12) (S12mt) (MT-RPS12)	Mrps12 Rpms12	Mrps12
Q8VCM8	0.0530349	0.326195	0.781117	Nicalin (Nicastrin-like protein)	Ncln	Ncln
P54728	-0.163994	0.326289	0.781117	UV excision repair protein RAD23 homolog B (HR23B) (mHR23B) (XP-C repair-complementing complex 58 kDa protein) (p58)	Rad23b Mhr23b	Rad23b
O88456	0.0512545	0.326456	0.781117	Calpain small subunit 1 (CSS1) (Calcium-activated neutral proteinase small subunit) (CANP small subunit) (Calcium-dependent protease small subunit) (CDPS) (Calcium-dependent protease small subunit 1) (Calpain regulatory subunit)	Capns1 Capn4	Capns1
Q07235	0.0491884	0.326651	0.781117	Glia-derived nexin (GDN) (Peptidase inhibitor 7) (PI-7) (Protease nexin 1) (PN-1) (Protease nexin I) (Serine protease-inhibitor 4) (Serpin E2)	Serpine2 Pi7 Pn1 Spi4	Serpine2
Q922E4	-0.0420271	0.326981	0.781117	Ethanolamine-phosphate cytidylyltransferase (EC 2.7.7.14) (CTP:phosphoethanolamine cytidylyltransferase) (Phosphorylethanolamine transferase)	Pcyt2	Pcyt2
Q4VA61	-0.131924	0.327088	0.781117	Cell adhesion molecule DSCAML1 (Down syndrome cell adhesion molecule-like protein 1 homolog)	Dscaml1	Dscaml1
Q02819	-0.0523403	0.327245	0.781117	Nucleobindin-1 (CALNUC)	Nucb1 Nuc Nucb	Nucb1
Q9D1E6	0.0541665	0.327943	0.781117	Tubulin-folding cofactor B (Cytoskeleton-associated protein 1) (Cytoskeleton-associated protein CKAPI) (Tubulin-specific chaperone B)	Tbcb Ckap1	Tbcb
P04627	-0.048434	0.328163	0.781117	Serine/threonine-protein kinase A-Raf (EC 2.7.11.1) (Proto-oncogene A-Raf)	Araf A-raf Araf1	Araf
Q920E5	0.0589147	0.328219	0.781117	Farnesyl pyrophosphate synthase (FPP synthase) (FPS) (EC 2.5.1.10) ((2E,6E)-farnesyl diphosphate synthase) (Cholesterol-regulated 39 kDa protein) (CR 39) (Dimethylallyltranstransferase) (EC 2.5.1.1) (Farnesyl diphosphate synthase) (Geranyltranstransferase)	Fdps	Fdps
Q922D8	-0.0555234	0.328262	0.781117	C-1-tetrahydrofolate synthase, cytoplasmic (C1-THF synthase) [Cleaved into: C-1-tetrahydrofolate synthase, cytoplasmic, N-terminally processed] [Includes: Methylenetetrahydrofolate dehydrogenase (EC 1.5.1.5); Methenyltetrahydrofolate cyclohydrolase (EC 3.5.4.9); Formyltetrahydrofolate synthetase (EC 6.3.4.3)]	Mthfd1	Mthfd1
Q3URE1	-0.0573583	0.328592	0.781117	Malonate--CoA ligase ACSF3, mitochondrial (EC 6.2.1.76) (Acyl-CoA synthetase family member 3)	Acsf3	Acsf3
P50428	0.0949803	0.328655	0.781117	Arylsulfatase A (ASA) (EC 3.1.6.8) (Cerebroside-sulfatase)	Arsa As2	Arsa
P62484	0.095272	0.328699	0.781117	Abl interactor 2 (Abelson interactor 2) (Abi-2) (Abl-binding protein 3) (AblBP3) (Arg-binding protein 1) (ArgBP1)	Abi2	Abi2
Q60996-3	-0.0886691	0.328726	0.781117	Serine/threonine-protein phosphatase 2A 56 kDa regulatory subunit gamma isoform (PP2A B subunit isoform B'-alpha-3) (PP2A B subunit isoform B'-gamma) (PP2A B subunit isoform B56-gamma) (PP2A B subunit isoform PR61-gamma) (PP2A B subunit isoform R5-gamma)	Ppp2r5c	Ppp2r5c
Q9JKC6	-0.112113	0.328758	0.781117	Cell cycle exit and neuronal differentiation protein 1 (BM88 antigen)	Cend1 Bm88	Cend1
Q6ZWV7	-0.0554956	0.328821	0.781117	60S ribosomal protein L35	Rpl35	Rpl35
P03930	-0.0844989	0.32895	0.781117	ATP synthase protein 8 (A6L) (F-ATPase subunit 8)	Mtatp8 Atp8 mt-Atp8	Mtatp8
P52482	0.0457217	0.329226	0.781241	Ubiquitin-conjugating enzyme E2 E1 (EC 2.3.2.23) ((E3-independent) E2 ubiquitin-conjugating enzyme E1) (EC 2.3.2.24) (E2 ubiquitin-conjugating enzyme E1) (UbcM3) (Ubiquitin carrier protein E1) (Ubiquitin-protein ligase E1)	Ube2e1 Ubce5 Ubcm3	Ube2e1
Q3TLH4	-0.104237	0.329961	0.781391	Protein PRRC2C (BAT2 domain-containing protein 1) (HLA-B-associated transcript 2-like 2) (Proline-rich and coiled-coil-containing protein 2C)	Prrc2c Bat2d Bat2d1 Bat2l2 Kiaa1096	Prrc2c
P35700	0.055229	0.330078	0.781391	Peroxiredoxin-1 (EC 1.11.1.24) (Macrophage 23 kDa stress protein) (Osteoblast-specific factor 3) (OSF-3) (Thioredoxin peroxidase 2) (Thioredoxin-dependent peroxide reductase 2) (Thioredoxin-dependent peroxiredoxin 1)	Prdx1 Msp23 Paga Tdpx2	Prdx1
Q9D1Q6	-0.0271354	0.330533	0.781391	Endoplasmic reticulum resident protein 44 (ER protein 44) (ERp44) (Thioredoxin domain-containing protein 4)	Erp44 Kiaa0573 Txndc4	Erp44
Q8BGB5	0.11865	0.330566	0.781391	LIM domain-containing protein 2	Limd2	Limd2
P37040	0.053957	0.330618	0.781391	NADPH--cytochrome P450 reductase (CPR) (P450R) (EC 1.6.2.4)	Por	Por
Q60931	-0.0684033	0.330631	0.781391	Voltage-dependent anion-selective channel protein 3 (VDAC-3) (mVDAC3) (Outer mitochondrial membrane protein porin 3)	Vdac3	Vdac3
Q6R891	0.10434	0.331315	0.782476	Neurabin-2 (Neurabin-II) (Protein phosphatase 1 regulatory subunit 9B) (Spinophilin)	Ppp1r9b	Ppp1r9b
Q05920	-0.0706715	0.331597	0.782613	Pyruvate carboxylase, mitochondrial (EC 6.4.1.1) (Pyruvic carboxylase) (PCB)	Pc Pcx	Pc
Q9D428	-0.0365667	0.331833	0.782642	Golgin subfamily A member 7B	GOLGA7B	GOLGA7B
Q64514-2	-0.059571	0.332278	0.783163	Tripeptidyl-peptidase 2 (TPP-2) (EC 3.4.14.10) (Tripeptidyl aminopeptidase) (Tripeptidyl-peptidase II) (TPP-II)	Tpp2	Tpp2
Q9QZX7	0.158151	0.332642	0.783491	Serine racemase (EC 5.1.1.18) (D-serine ammonia-lyase) (D-serine dehydratase) (EC 4.3.1.18) (L-serine ammonia-lyase) (L-serine dehydratase) (EC 4.3.1.17)	Srr	Srr
Q61189	0.0529208	0.333004	0.783536	Methylosome subunit pICln (Chloride channel, nucleotide sensitive 1A) (Chloride conductance regulatory protein ICln) (I(Cln)) (Chloride ion current inducer protein) (ClCI)	Clns1a Clci Clcni	Clns1a
Q9JLN9	0.037337	0.333487	0.783536	Serine/threonine-protein kinase mTOR (EC 2.7.11.1) (FK506-binding protein 12-rapamycin complex-associated protein 1) (FKBP12-rapamycin complex-associated protein) (Mammalian target of rapamycin) (mTOR) (Mechanistic target of rapamycin) (Rapamycin target protein 1) (RAPT1)	Mtor Frap Frap1	Mtor
Q8C1Y8	0.0389956	0.3339	0.783536	Vacuolar fusion protein CCZ1 homolog	Ccz1	Ccz1
P35550	-0.0573268	0.334023	0.783536	rRNA 2'-O-methyltransferase fibrillarin (EC 2.1.1.-) (Histone-glutamine methyltransferase) (Nucleolar protein 1) (U6 snRNA 2'-O-methyltransferase fibrillarin)	Fbl	Fbl
Q80UW8	-0.062348	0.334251	0.783536	DNA-directed RNA polymerases I, II, and III subunit RPABC1 (RNA polymerases I, II, and III subunit ABC1) (DNA-directed RNA polymerase II subunit E) (RPB5 homolog)	Polr2e	Polr2e
O55137	-0.100405	0.335069	0.783536	Acyl-coenzyme A thioesterase 1 (Acyl-CoA thioesterase 1) (EC 3.1.2.-) (CTE-I) (Inducible cytosolic acyl-coenzyme A thioester hydrolase) (Long chain acyl-CoA thioester hydrolase) (Long chain acyl-CoA hydrolase) (Palmitoyl-coenzyme A thioesterase) (EC 3.1.2.2)	Acot1 Cte1	Acot1
Q6NXK7	0.0586108	0.335138	0.783536	Inactive dipeptidyl peptidase 10 (Dipeptidyl peptidase X) (DPP X)	Dpp10	Dpp10
P59240	0.113418	0.335156	0.783536	Nephrocystin-4 (Nephroretinin)	Nphp4	Nphp4
Q8VHW2	0.146098	0.335511	0.783536	Voltage-dependent calcium channel gamma-8 subunit (Neuronal voltage-gated calcium channel gamma-8 subunit) (Transmembrane AMPAR regulatory protein gamma-8) (TARP gamma-8)	Cacng8	Cacng8
Q8VED9	0.0533867	0.335769	0.783536	Galectin-related protein (Galectin-related protein A) (Lectin galactoside-binding-like protein A)	Lgalsl Grpa Lgalsla	Lgalsl
Q99LF4	-0.0510242	0.335814	0.783536	RNA-splicing ligase RtcB homolog (EC 6.5.1.8) (3'-phosphate/5'-hydroxy nucleic acid ligase) (Focal adhesion-associated protein) (FAAP)	Rtcb D10Wsu52e	Rtcb
Q8VEJ9	-0.0465926	0.336085	0.783536	Vacuolar protein sorting-associated protein 4A (EC 3.6.4.6)	Vps4a	Vps4a
Q9WTK3	0.10124	0.336406	0.783536	Glycosylphosphatidylinositol anchor attachment 1 protein (GPI anchor attachment protein 1) (GAA1 protein homolog) (mGAA1)	Gpaa1 Gaa1	Gpaa1
Q7M759	-0.04655	0.336412	0.783536	Alpha/beta hydrolase domain-containing protein 17B (Abhydrolase domain-containing protein 17B) (EC 3.1.2.22)	Abhd17b	Abhd17b
Q9CR39	0.0606451	0.33651	0.783536	WD repeat domain phosphoinositide-interacting protein 3 (WIPI-3) (WD repeat-containing protein 45-like) (WDR45-like protein) (WD repeat-containing protein 45B)	Wdr45b Wdr45l Wipi3	Wdr45b
Q925N0	-0.102613	0.336703	0.783536	Sideroflexin-5	Sfxn5	Sfxn5
Q3UVU3	0.0981624	0.336893	0.783536	Zinc transporter 10 (ZnT-10) (Solute carrier family 30 member 10)	Slc30a10 Znt10	Slc30a10
Q99LR1	0.0331244	0.337035	0.783536	Lysophosphatidylserine lipase ABHD12 (EC 3.1.1.-) (2-arachidonoylglycerol hydrolase ABHD12) (Abhydrolase domain-containing protein 12) (Monoacylglycerol lipase ABHD12) (EC 3.1.1.23) (Oxidized phosphatidylserine lipase ABHD12) (EC 3.1.-.-)	Abhd12	Abhd12
Q6ZPR4	-0.0729193	0.33709	0.783536	Potassium channel subfamily T member 1	Kcnt1 Kiaa1422	Kcnt1
Q9CRC8	-0.0801017	0.337346	0.783536	Leucine-rich repeat-containing protein 40	Lrrc40	Lrrc40
Q8BFR5	-0.0594662	0.337557	0.783536	Elongation factor Tu, mitochondrial	Tufm	Tufm
Q9CY27	-0.0392662	0.337596	0.783536	Very-long-chain enoyl-CoA reductase (EC 1.3.1.93) (Synaptic glycoprotein SC2) (Trans-2,3-enoyl-CoA reductase) (TER)	Tecr Gpsn2	Tecr
Q61655	-0.0406352	0.338559	0.784325	ATP-dependent RNA helicase DDX19A (EC 3.6.4.13) (DEAD box RNA helicase DEAD5) (mDEAD5) (DEAD box protein 19A) (Eukaryotic translation initiation factor 4A-related sequence 1)	Ddx19a Ddx19 Eif4a-rs1	Ddx19a
Q9CPX6	0.114698	0.338563	0.784325	Ubiquitin-like-conjugating enzyme ATG3 (EC 2.3.2.-) (Autophagy-related protein 3) (APG3-like)	Atg3 Apg3l	Atg3
Q9R0D8	0.0309808	0.338656	0.784325	WD repeat-containing protein 54	Wdr54 D3Mm3e	Wdr54
Q8R3T5	-0.0482902	0.338834	0.784325	Syntaxin-binding protein 6	Stxbp6	Stxbp6
Q9JI46	0.0425013	0.339344	0.78464	Diphosphoinositol polyphosphate phosphohydrolase 1 (DIPP-1) (muDIPP1) (EC 3.6.1.52) (Diadenosine 5',5'''-P1,P6-hexaphosphate hydrolase 1) (EC 3.6.1.-) (Nucleoside diphosphate-linked moiety X motif 3) (Nudix motif 3)	Nudt3 Dipp Dipp1	Nudt3
P62317	0.13561	0.339419	0.78464	Small nuclear ribonucleoprotein Sm D2 (Sm-D2) (snRNP core protein D2)	Snrpd2	Snrpd2
Q69ZH9	-0.0678698	0.339862	0.784664	Rho GTPase-activating protein 23 (Rho-type GTPase-activating protein 23)	Arhgap23 Kiaa1501 MNCb-1301	Arhgap23
Q9CWW7	0.0938878	0.340126	0.784664	CXXC-type zinc finger protein 1 (CpG-binding protein) (PHD finger and CXXC domain-containing protein 1)	Cxxc1 Cgbp Pccx1	Cxxc1
Q9CRB9	0.0665261	0.340533	0.784664	MICOS complex subunit Mic19 (Coiled-coil-helix-coiled-coil-helix domain-containing protein 3)	Chchd3 Mic19	Chchd3
P20029	0.0584325	0.340864	0.784664	Endoplasmic reticulum chaperone BiP (EC 3.6.4.10) (78 kDa glucose-regulated protein) (GRP-78) (Binding-immunoglobulin protein) (BiP) (Heat shock protein 70 family protein 5) (HSP70 family protein 5) (Heat shock protein family A member 5) (Immunoglobulin heavy chain-binding protein)	Hspa5 Grp78	Hspa5
O88291	0.0361634	0.341123	0.784664	DBIRD complex subunit ZNF326 (Zinc finger protein 326) (Zinc finger protein interacting with mRNPs) (Zinc finger protein-associated with nuclear matrix of 75 kDa)	Znf326 Zan75 Zfp326 Zird	Znf326
Q0P5V2	-0.0409384	0.341428	0.784664	Sine oculis-binding protein homolog (Jackson circler protein 1)	Sobp Jxc1	Sobp
P12960	0.0407888	0.341587	0.784664	Contactin-1 (Neural cell surface protein F3)	Cntn1	Cntn1
Q8BH50	-0.0741781	0.342237	0.784664	Protein C18orf25 homolog	NA	NA
P97793	0.120856	0.342246	0.784664	ALK tyrosine kinase receptor (EC 2.7.10.1) (Anaplastic lymphoma kinase) (CD antigen CD246)	Alk	Alk
B2RSH2	0.0466573	0.342254	0.784664	Guanine nucleotide-binding protein G(i) subunit alpha-1 (Adenylate cyclase-inhibiting G alpha protein)	Gnai1 Gnai-1	Gnai1
Q6ZPJ3	-0.0997008	0.342418	0.784664	(E3-independent) E2 ubiquitin-conjugating enzyme UBE2O (EC 2.3.2.24) (E2/E3 hybrid ubiquitin-protein ligase UBE2O) (Ubiquitin carrier protein O) (Ubiquitin-conjugating enzyme E2 O) (Ubiquitin-conjugating enzyme E2 of 230 kDa) (Ubiquitin-conjugating enzyme E2-230K) (Ubiquitin-protein ligase O)	Ube2o Kiaa1734	Ube2o
Q9R257	0.0543169	0.342458	0.784664	Heme-binding protein 1 (p22HBP)	Hebp1 Hbp	Hebp1
Q8BTE0	0.0842536	0.342717	0.784664	Succinate dehydrogenase assembly factor 4, mitochondrial (SDH assembly factor 4) (SDHAF4)	Sdhaf4	Sdhaf4
P54754	-0.0853528	0.342765	0.784664	Ephrin type-B receptor 3 (EC 2.7.10.1) (Developmental kinase 5) (mDK-5) (Tyrosine-protein kinase receptor SEK-4)	Ephb3 Etk2 Mdk5 Sek4	Ephb3
Q8R570	0.036257	0.342986	0.784664	Synaptosomal-associated protein 47 (SNAP-47) (Synaptosomal-associated 47 kDa protein)	Snap47	Snap47
P11276	-0.0476064	0.343024	0.784664	Fibronectin (FN) [Cleaved into: Anastellin]	Fn1	Fn1
P97326	0.0384933	0.343475	0.784693	Cadherin-6 (Kidney cadherin) (K-cadherin)	Cdh6	Cdh6
Q8BG40	-0.0966395	0.343486	0.784693	Katanin p80 WD40 repeat-containing subunit B1 (Katanin p80 subunit B1) (p80 katanin)	Katnb1	Katnb1
Q61016	0.183333	0.344235	0.78526	Guanine nucleotide-binding protein G(I)/G(S)/G(O) subunit gamma-7	Gng7 Gngt7	Gng7
P62880	-0.403047	0.344238	0.78526	Guanine nucleotide-binding protein G(I)/G(S)/G(T) subunit beta-2 (G protein subunit beta-2) (Transducin beta chain 2)	Gnb2	Gnb2
Q3TIU4	-0.0605553	0.344408	0.78526	2',5'-phosphodiesterase 12 (2'-PDE) (2-PDE) (EC 3.1.4.-) (Mitochondrial deadenylase) (EC 3.1.13.4)	Pde12	Pde12
Q9ERS2	0.0635031	0.344696	0.785403	NADH dehydrogenase [ubiquinone] 1 alpha subcomplex subunit 13 (Cell death regulatory protein GRIM-19) (Complex I-B16.6) (CI-B16.6) (Gene associated with retinoic and interferon-induced mortality 19 protein) (GRIM-19) (Gene associated with retinoic and IFN-induced mortality 19 protein) (NADH-ubiquinone oxidoreductase B16.6 subunit)	Ndufa13 Grim19	Ndufa13
P06801	0.0455048	0.345146	0.785916	NADP-dependent malic enzyme (NADP-ME) (EC 1.1.1.40) (Malic enzyme 1)	Me1 Mod-1 Mod1	Me1
Q8BGY7	-0.0595986	0.345411	0.786007	Protein FAM210A	Fam210a	Fam210a
Q9QYA2	-0.103608	0.345771	0.786247	Mitochondrial import receptor subunit TOM40 homolog (Mitochondrial outer membrane protein of 35 kDa) (MOM35) (Protein Haymaker) (Translocase of outer membrane 40 kDa subunit homolog)	Tomm40 Mom35 Tom40	Tomm40
P55258	0.0454794	0.346117	0.786247	Ras-related protein Rab-8A (EC 3.6.5.2) (Oncogene c-mel)	Rab8a Mel Rab8	Rab8a
Q8R404	-0.0890527	0.346192	0.786247	MICOS complex subunit MIC13	Micos13 Mic13 Qil1	Micos13
Q5EG47	0.0321433	0.346891	0.787157	5'-AMP-activated protein kinase catalytic subunit alpha-1 (AMPK subunit alpha-1) (EC 2.7.11.1) (Acetyl-CoA carboxylase kinase) (ACACA kinase) (EC 2.7.11.27) (Hydroxymethylglutaryl-CoA reductase kinase) (HMGCR kinase) (EC 2.7.11.31) (Tau-protein kinase PRKAA1) (EC 2.7.11.26)	Prkaa1	Prkaa1
Q6I6G8	-0.0752729	0.347043	0.787157	E3 ubiquitin-protein ligase HECW2 (EC 2.3.2.26) (HECT, C2 and WW domain-containing protein 2) (HECT-type E3 ubiquitin transferase HECW2) (NEDD4-like E3 ubiquitin-protein ligase 2)	Hecw2 Kiaa1301 Nedl2	Hecw2
Q8VI75	0.0526925	0.347589	0.787447	Importin-4 (Imp4) (Importin-4a) (Imp4a) (Ran-binding protein 4) (RanBP4)	Ipo4 Imp4a Ranbp4	Ipo4
Q68EF0	-0.0586181	0.347822	0.787447	Rab-3A-interacting protein (Rab3A-interacting protein) (Rabin-3) (SSX2-interacting protein)	Rab3ip Rabin8	Rab3ip
Q9CWZ7	0.0879201	0.34793	0.787447	Gamma-soluble NSF attachment protein (SNAP-gamma) (N-ethylmaleimide-sensitive factor attachment protein gamma)	Napg Snapg	Napg
Q6IE82	0.0561222	0.348129	0.787447	Protein Jade-3 (Jade family PHD finger protein 3) (PHD finger protein 16)	Jade3 Kiaa0215 Phf16	Jade3
Q9CPR5	-0.0464896	0.348561	0.787447	39S ribosomal protein L15, mitochondrial (L15mt) (MRP-L15)	Mrpl15	Mrpl15
P56376	0.0697506	0.348714	0.787447	Acylphosphatase-1 (EC 3.6.1.7) (Acylphosphatase, organ-common type isozyme) (Acylphosphate phosphohydrolase 1)	Acyp1 Acype	Acyp1
Q8BJH1	0.0772467	0.348749	0.787447	Zinc finger C2HC domain-containing protein 1A	Zc2hc1a Fam164a	Zc2hc1a
Q6PAJ1	0.0517922	0.349116	0.787756	Breakpoint cluster region protein (EC 2.7.11.1)	Bcr Kiaa3017	Bcr
Q8CH02	0.0870309	0.34959	0.787756	SURP and G-patch domain-containing protein 1 (Splicing factor 4)	Sugp1 Sf4	Sugp1
Q9Z2D3	0.0351983	0.349745	0.787756	Gasdermin-E (Non-syndromic hearing impairment protein 5 homolog) [Cleaved into: Gasdermin-E, N-terminal (GSDME-NT); Gasdermin-E, C-terminal (GSDME-CT)]	Gsdme Dfna5 Dfna5h	Gsdme
Q8R361	-0.0667128	0.349822	0.787756	Rab11 family-interacting protein 5 (Rab11-FIP5) (Rab11-interacting protein Rip11)	Rab11fip5 D6Ertd32e GAF1 Rip11	Rab11fip5
Q5XKN4	0.151912	0.350013	0.787756	Protein jagunal homolog 1	Jagn1	Jagn1
Q9D0S9	0.0512921	0.350847	0.788632	Adenosine 5'-monophosphoramidase HINT2 (EC 3.9.1.-) (HINT-3) (Histidine triad nucleotide-binding protein 2, mitochondrial) (HINT-2)	Hint2	Hint2
P18760	0.0759114	0.351171	0.788632	Cofilin-1 (Cofilin, non-muscle isoform)	Cfl1	Cfl1
Q8VBZ3	-0.0742415	0.351207	0.788632	Putative lipid scramblase CLPTM1 (Cleft lip and palate transmembrane protein 1 homolog) (Thymic epithelial cell surface antigen)	Clptm1 N14	Clptm1
Q8R313	-0.0465684	0.351482	0.788632	Exocyst complex component 6 (Exocyst complex component Sec15A) (SEC15-like protein 1)	Exoc6 Sec15a Sec15l1	Exoc6
O54984	0.093978	0.351532	0.788632	ATPase GET3 (EC 3.6.-.-) (Arsenical pump-driving ATPase) (Arsenite-stimulated ATPase) (Guided entry of tail-anchored proteins factor 3, ATPase)	Get3 Arsa Asna1	Get3
Q9DCM2	-0.0546972	0.351953	0.78907	Glutathione S-transferase kappa 1 (EC 2.5.1.18) (GST 13-13) (GST class-kappa) (GSTK1-1) (mGSTK1) (Glutathione S-transferase subunit 13)	Gstk1	Gstk1
Q91YN0	0.0832955	0.352399	0.78917	Protein C12orf4 homolog	D6Wsu163e	D6Wsu163e
P32037	-0.0460208	0.352449	0.78917	Solute carrier family 2, facilitated glucose transporter member 3 (Glucose transporter type 3, brain) (GLUT-3)	Slc2a3 Glut3	Slc2a3
Q80X80	0.106983	0.353349	0.79036	Phospholipid transfer protein C2CD2L (C2 domain-containing protein 2-like) (Transmembrane protein 24)	C2cd2l Tmem24	C2cd2l
P62264	-0.0439823	0.353588	0.79036	40S ribosomal protein S14	Rps14	Rps14
Q9D7S9	0.0635202	0.35366	0.79036	Charged multivesicular body protein 5 (Chromatin-modifying protein 5) (SNF7 domain-containing protein 2)	Chmp5 Snf7dc2	Chmp5
B9EKR1	0.0791859	0.354385	0.790729	Receptor-type tyrosine-protein phosphatase zeta (R-PTP-zeta) (EC 3.1.3.48)	Ptprz1	Ptprz1
Q7TME0	-0.0948401	0.354501	0.790729	Phospholipid phosphatase-related protein type 4 (Brain-specific phosphatidic acid phosphatase-like protein 1) (Inactive 2-lysophosphatidate phosphatase PLPPR4) (Lipid phosphate phosphatase-related protein type 4) (Plasticity-related gene 1 protein) (PRG-1)	Plppr4 D3Bwg0562e Kiaa0455 Lppr4 Php1 Prg1	Plppr4
Q3THS6	0.0368964	0.354513	0.790729	S-adenosylmethionine synthase isoform type-2 (AdoMet synthase 2) (EC 2.5.1.6) (Methionine adenosyltransferase 2) (MAT 2)	Mat2a	Mat2a
P59041	-0.0582431	0.35473	0.790729	DnaJ homolog subfamily C member 30, mitochondrial (Williams-Beuren syndrome chromosomal region 18 protein homolog)	Dnajc30 Wbscr18	Dnajc30
Q9JJF0	0.0918909	0.355085	0.791015	Nucleosome assembly protein 1-like 5	Nap1l5 MNCb-0385	Nap1l5
Q8C419	-0.0464839	0.356073	0.79271	Probable G-protein coupled receptor 158	Gpr158 Kiaa1136	Gpr158
Q9D0I8	-0.0435215	0.356947	0.793269	mRNA turnover protein 4 homolog (Ribosome assembly factor Mrto4)	Mrto4 Mrt4	Mrto4
P62830	-0.0446814	0.35715	0.793269	60S ribosomal protein L23	Rpl23	Rpl23
Q8JZQ2	0.0289254	0.357516	0.793269	AFG3-like protein 2 (EC 3.4.24.-)	Afg3l2	Afg3l2
Q99LB2	0.0665913	0.357537	0.793269	Dehydrogenase/reductase SDR family member 4 (EC 1.1.1.184) (EC 1.1.1.300) (NADPH-dependent carbonyl reductase) (CR) (NADPH-dependent retinol dehydrogenase/reductase) (NDRD) (mouNRDR) (Peroxisomal short-chain alcohol dehydrogenase) (PSCD) (Short chain dehydrogenase/reductase family 25C member 2) (Protein SDR25C2)	Dhrs4 D14Ucla2	Dhrs4
P09541	-0.0898072	0.357627	0.793269	Myosin light chain 4 (MLC1EMB) (Myosin light chain 1, atrial/fetal isoform) (MLC1A)	Myl4 Mlc1a Myla	Myl4
P49615	0.040839	0.357687	0.793269	Cyclin-dependent kinase 5 (EC 2.7.11.1) (Cell division protein kinase 5) (Cyclin-dependent-like kinase 5) (Serine/threonine-protein kinase PSSALRE) (Tau protein kinase II catalytic subunit) (TPKII catalytic subunit)	Cdk5 Cdkn5 Crk6 PSSALRE	Cdk5
Q8BKR5	-0.0639346	0.358483	0.794531	Protein phosphatase 1 regulatory subunit 37 (Leucine-rich repeat-containing protein 68)	Ppp1r37 Lrrc68	Ppp1r37
Q6TCG2	-0.0598362	0.358986	0.795142	Membrane progesterone receptor epsilon (mPR epsilon) (Membrane progesterone P4 receptor epsilon) (Membrane progestin receptor epsilon) (Progesterone and adipoQ receptor family member 9) (Progestin and adipoQ receptor family member 9) (Progestin and adipoQ receptor family member IX)	Paqr9	Paqr9
Q3V3R1	-0.0365275	0.360885	0.798751	Monofunctional C1-tetrahydrofolate synthase, mitochondrial (EC 6.3.4.3) (Formyltetrahydrofolate synthetase)	Mthfd1l Fthfsdc1	Mthfd1l
Q3UMB9	0.045535	0.361073	0.798751	WASH complex subunit 4 (WASH complex subunit SWIP)	Washc4 Kiaa1033	Washc4
P56480	-0.0675693	0.361566	0.799336	ATP synthase subunit beta, mitochondrial (EC 7.1.2.2) (ATP synthase F1 subunit beta)	Atp5f1b Atp5b	Atp5f1b
P02533	-0.357806	0.361882	0.799521	NA	NA	NA
Q811U4	-0.0500072	0.362108	0.799521	Mitofusin-1 (EC 3.6.5.-) (Transmembrane GTPase MFN1)	Mfn1	Mfn1
P62320	0.0574234	0.362419	0.799703	Small nuclear ribonucleoprotein Sm D3 (Sm-D3) (snRNP core protein D3)	Snrpd3	Snrpd3
Q9D5V5	0.0322692	0.363103	0.800539	Cullin-5 (CUL-5)	Cul5	Cul5
P97717	-0.0851958	0.363256	0.800539	Alpha-1B adrenergic receptor (Alpha-1B adrenoreceptor) (Alpha-1B adrenoceptor)	Adra1b	Adra1b
P51163	-0.0620719	0.363761	0.801052	Uroporphyrinogen-III synthase (UROIIIS) (UROS) (EC 4.2.1.75) (Hydroxymethylbilane hydrolyase [cyclizing]) (Uroporphyrinogen-III cosynthase)	Uros Uros3	Uros
P51660	0.0379839	0.364097	0.801052	Peroxisomal multifunctional enzyme type 2 (MFE-2) (17-beta-hydroxysteroid dehydrogenase 4) (17-beta-HSD 4) (D-bifunctional protein) (DBP) (Multifunctional protein 2) (MFP-2) [Cleaved into: (3R)-hydroxyacyl-CoA dehydrogenase (EC 1.1.1.n12); Enoyl-CoA hydratase 2 (EC 4.2.1.107) (EC 4.2.1.119) (3-alpha,7-alpha,12-alpha-trihydroxy-5-beta-cholest-24-enoyl-CoA hydratase)]	Hsd17b4 Edh17b4	Hsd17b4
P59644	-0.0781491	0.364177	0.801052	Phosphatidylinositol 4,5-bisphosphate 5-phosphatase A (EC 3.1.3.56) (Inositol polyphosphate 5-phosphatase J)	Inpp5j Pib5pa	Inpp5j
Q8CHK3	0.079348	0.36473	0.801066	Lysophospholipid acyltransferase 7 (LPLAT 7) (EC 2.3.1.-) (1-acylglycerophosphatidylinositol O-acyltransferase) (Bladder and breast carcinoma-overexpressed gene 1 protein) (Leukocyte receptor cluster member 4) (Lysophosphatidylinositol acyltransferase 1) (LPIAT1) (Membrane-bound O-acyltransferase domain-containing protein 7) (O-acyltransferase domain-containing protein 7) (m-mboa-7)	Mboat7 Bb1 Leng4 Lpiat1 Oact7	Mboat7
Q6NZF1	-0.0727997	0.364854	0.801066	Zinc finger CCCH domain-containing protein 11A	Zc3h11a Kiaa0663	Zc3h11a
O08810	-0.0425084	0.364872	0.801066	116 kDa U5 small nuclear ribonucleoprotein component (Elongation factor Tu GTP-binding domain-containing protein 2) (U5 snRNP-specific protein, 116 kDa) (U5-116 kDa)	Eftud2 Snrp116	Eftud2
Q80ZM7	-0.0610509	0.365469	0.801516	Transcription initiation factor IIA subunit 2 (General transcription factor IIA subunit 2) (Transcription initiation factor IIA gamma chain) (TFIIA-gamma)	Gtf2a2	Gtf2a2
Q8K221	0.0368824	0.365673	0.801516	Arfaptin-2 (ADP-ribosylation factor-interacting protein 2)	Arfip2	Arfip2
Q8QZS1	0.0615375	0.365888	0.801516	3-hydroxyisobutyryl-CoA hydrolase, mitochondrial (EC 3.1.2.4) (3-hydroxyisobutyryl-coenzyme A hydrolase) (HIB-CoA hydrolase) (HIBYL-CoA-H)	Hibch	Hibch
Q9Z2F7	0.0519566	0.365994	0.801516	BCL2/adenovirus E1B 19 kDa protein-interacting protein 3-like (NIP3-like protein X) (NIP3L)	Bnip3l Nix	Bnip3l
Q9JIF7	-0.0368669	0.36635	0.801793	Coatomer subunit beta (Beta-coat protein) (Beta-COP)	Copb1 Copb	Copb1
Q8BHL8	-0.0791531	0.366832	0.801981	Proteasome inhibitor PI31 subunit	Psmf1	Psmf1
Q9D6S7	0.141631	0.367045	0.801981	Ribosome-recycling factor, mitochondrial (RRF) (Ribosome-releasing factor, mitochondrial)	Mrrf	Mrrf
P63115	-0.0863157	0.367125	0.801981	Asc-type amino acid transporter 1 (Asc-1) (D-serine transporter) (Solute carrier family 7 member 10)	Slc7a10 Asc1	Slc7a10
Q8CIB5	-0.0362101	0.367453	0.802196	Fermitin family homolog 2 (Kindlin-2) (Pleckstrin homology domain-containing family C member 1)	Fermt2 Plekhc1	Fermt2
Q99L47	0.0529315	0.367885	0.802638	Hsc70-interacting protein (Hip) (Protein FAM10A1) (Protein ST13 homolog)	St13 Fam10a1 Hip	St13
P62908	-0.0976801	0.368392	0.803032	40S ribosomal protein S3 (EC 4.2.99.18)	Rps3	Rps3
Q64737	-0.085172	0.368526	0.803032	Trifunctional purine biosynthetic protein adenosine-3 [Includes: Phosphoribosylamine--glycine ligase (EC 6.3.4.13) (Glycinamide ribonucleotide synthetase) (GARS) (Phosphoribosylglycinamide synthetase); Phosphoribosylformylglycinamidine cyclo-ligase (EC 6.3.3.1) (AIR synthase) (AIRS) (Phosphoribosyl-aminoimidazole synthetase); Phosphoribosylglycinamide formyltransferase (EC 2.1.2.2) (5'-phosphorib…	Gart	Gart
Q91W61	-0.0398639	0.369126	0.803827	F-box/LRR-repeat protein 15 (F-box only protein 37)	Fbxl15 Fbxo37	Fbxl15
O88271	0.0640856	0.369351	0.803827	Craniofacial development protein 1 (27 kDa craniofacial protein) (Bucentaur) (Protein Cp27)	Cfdp1 Bcnt Cfdp Cp27	Cfdp1
Q8VCY8-2	0.0845172	0.369642	0.803959	Phospholipid phosphatase-related protein type 2 (Inactive phospholipid phosphatase PLPPR2) (Lipid phosphate phosphatase-related protein type 2) (Plasticity-related gene 4 protein) (PRG-4)	Plppr2 Lppr2 Prg4	Plppr2
Q3UVL4	-0.0484978	0.370407	0.804256	Vacuolar protein sorting-associated protein 51 homolog (Protein fat-free homolog)	Vps51 Ffr	Vps51
Q9JJR8	-0.0851441	0.370633	0.804256	Transmembrane protein 9B	Tmem9b	Tmem9b
Q6PHZ5	-0.066897	0.370988	0.804256	Putative RNA-binding protein 15B (RNA-binding motif protein 15B)	Rbm15b	Rbm15b
O88741	0.0409562	0.371034	0.804256	Ganglioside-induced differentiation-associated protein 1 (GDAP1)	Gdap1	Gdap1
Q5DTY9	0.0439769	0.371051	0.804256	BTB/POZ domain-containing protein KCTD16	Kctd16 Gm1267 Kiaa1317	Kctd16
Q9D061	0.074109	0.371295	0.804256	Acyl-CoA-binding domain-containing protein 6	Acbd6	Acbd6
Q8CGF6	-0.0655613	0.371683	0.804256	WD repeat-containing protein 47 (Neuronal enriched MAP interacting protein) (Nemitin)	Wdr47 Kiaa0893	Wdr47
P60879	-0.132996	0.37181	0.804256	Synaptosomal-associated protein 25 (SNAP-25) (Super protein) (SUP) (Synaptosomal-associated 25 kDa protein)	Snap25 Snap	Snap25
P08003	0.0525101	0.37185	0.804256	Protein disulfide-isomerase A4 (EC 5.3.4.1) (Endoplasmic reticulum resident protein 72) (ER protein 72) (ERp-72) (ERp72)	Pdia4 Cai Erp72	Pdia4
Q8C0E2	0.0360178	0.372348	0.804833	Vacuolar protein sorting-associated protein 26B (Vesicle protein sorting 26B)	Vps26b	Vps26b
Q9CQ54	0.0462925	0.372667	0.805026	NADH dehydrogenase [ubiquinone] 1 subunit C2 (Complex I-B14.5b) (CI-B14.5b) (NADH-ubiquinone oxidoreductase subunit B14.5b)	Ndufc2	Ndufc2
P55288	0.0598271	0.37328	0.805851	Cadherin-11 (OSF-4) (Osteoblast cadherin) (OB-cadherin)	Cdh11 Cad-11	Cdh11
Q810A3	-0.0492682	0.373823	0.806384	Tetratricopeptide repeat protein 9C (TPR repeat protein 9C)	Ttc9c	Ttc9c
Q9D7X8	0.0627699	0.374108	0.806384	Gamma-glutamylcyclotransferase (EC 4.3.2.9)	Ggct	Ggct
Q3UDP0	0.0469026	0.374616	0.806384	WD repeat-containing protein 41	Wdr41	Wdr41
Q9D8W5	0.031654	0.374911	0.806384	26S proteasome non-ATPase regulatory subunit 12 (26S proteasome regulatory subunit RPN5) (26S proteasome regulatory subunit p55)	Psmd12	Psmd12
P35282	0.121914	0.375012	0.806384	Ras-related protein Rab-21 (Rab-12)	Rab21	Rab21
Q8BRK8	0.0598917	0.375027	0.806384	5'-AMP-activated protein kinase catalytic subunit alpha-2 (AMPK subunit alpha-2) (EC 2.7.11.1) (Acetyl-CoA carboxylase kinase) (ACACA kinase) (EC 2.7.11.27) (Hydroxymethylglutaryl-CoA reductase kinase) (HMGCR kinase) (EC 2.7.11.31)	Prkaa2	Prkaa2
O54901	0.0627675	0.375143	0.806384	OX-2 membrane glycoprotein (MRC OX-2 antigen) (CD antigen CD200)	Cd200 Mox2	Cd200
P28656	0.068191	0.375384	0.806406	Nucleosome assembly protein 1-like 1 (Brain protein DN38) (NAP-1-related protein)	Nap1l1 Nrp	Nap1l1
O35643	-0.0669635	0.375905	0.807029	AP-1 complex subunit beta-1 (Adaptor protein complex AP-1 subunit beta-1) (Adaptor-related protein complex 1 subunit beta-1) (Beta-1-adaptin) (Beta-adaptin 1) (Clathrin assembly protein complex 1 beta large chain) (Golgi adaptor HA1/AP1 adaptin beta subunit)	Ap1b1 Adtb1	Ap1b1
Q8K1M6	-0.0585839	0.376262	0.8073	Dynamin-1-like protein (EC 3.6.5.5) (Dynamin family member proline-rich carboxyl-terminal domain less) (Dymple) (Dynamin-related protein 1)	Dnm1l Drp1	Dnm1l
P62897	0.186256	0.377065	0.808048	Cytochrome c, somatic	Cycs	Cycs
Q8C2E7	0.0397477	0.377074	0.808048	WASH complex subunit 5 (WASH complex subunit strumpellin)	Washc5 Kiaa0196	Washc5
Q9JIA1	-0.0409893	0.377586	0.80837	Leucine-rich glioma-inactivated protein 1	Lgi1	Lgi1
P21995	-0.0565207	0.378181	0.80837	Embigin (Teratocarcinoma glycoprotein Gp-70)	Emb Gp70	Emb
Q6A058	-0.271125	0.378336	0.80837	Armadillo repeat-containing X-linked protein 2	Armcx2 Kiaa0512	Armcx2
Q99JB8	-0.0552929	0.378508	0.80837	Protein kinase C and casein kinase II substrate protein 3	Pacsin3	Pacsin3
Q8K4X7	-0.0354568	0.378637	0.80837	1-acyl-sn-glycerol-3-phosphate acyltransferase delta (EC 2.3.1.51) (1-acylglycerol-3-phosphate O-acyltransferase 4) (1-AGP acyltransferase 4) (1-AGPAT 4) (Lysophosphatidic acid acyltransferase delta) (LPAAT-delta)	Agpat4	Agpat4
Q9CQN3	-0.0481397	0.378638	0.80837	Mitochondrial import receptor subunit TOM6 homolog (Overexpressed breast tumor protein homolog) (Translocase of outer membrane 6 kDa subunit homolog)	Tomm6 Obtp Tom6	Tomm6
P09411	0.0701861	0.379249	0.80837	Phosphoglycerate kinase 1 (EC 2.7.2.3)	Pgk1 Pgk-1	Pgk1
Q99L85	-0.0838633	0.379508	0.80837	Elongator complex protein 5 (Dermal papilla-derived protein 6 homolog) (Retinoic acid-induced protein 12)	Elp5 Derp6 Rai12	Elp5
Q9Z1P6	-0.0560335	0.379728	0.80837	NADH dehydrogenase [ubiquinone] 1 alpha subcomplex subunit 7 (Complex I-B14.5a) (CI-B14.5a) (NADH-ubiquinone oxidoreductase subunit B14.5a)	Ndufa7	Ndufa7
Q8R127	-0.0612355	0.379729	0.80837	Saccharopine dehydrogenase-like oxidoreductase (EC 1.-.-.-)	Sccpdh	Sccpdh
Q9JM76	-0.0373682	0.379769	0.80837	Actin-related protein 2/3 complex subunit 3 (Arp2/3 complex 21 kDa subunit) (p21-ARC)	Arpc3	Arpc3
Q8R4C2	0.0991995	0.380646	0.809742	RUN and FYVE domain-containing protein 2 (Leucine zipper FYVE-finger protein) (LZ-FYVE)	Rufy2 Kiaa1537	Rufy2
Q62179	-0.083604	0.38125	0.809774	Semaphorin-4B (Semaphorin-C) (Sema C)	Sema4b Kiaa1745 Semac SemC	Sema4b
Q61239	-0.0547688	0.381767	0.809774	Protein farnesyltransferase/geranylgeranyltransferase type-1 subunit alpha (EC 2.5.1.58) (EC 2.5.1.59) (CAAX farnesyltransferase subunit alpha) (FTase-alpha) (Ras proteins prenyltransferase subunit alpha) (Type I protein geranyl-geranyltransferase subunit alpha) (GGTase-I-alpha)	Fnta	Fnta
P08551	-0.123796	0.3819	0.809774	Neurofilament light polypeptide (NF-L) (68 kDa neurofilament protein) (Neurofilament triplet L protein)	Nefl Nf68 Nfl	Nefl
Q8R086	-0.0579013	0.381984	0.809774	Sulfite oxidase, mitochondrial (EC 1.8.3.1)	Suox	Suox
Q91YE3	-0.0635243	0.382082	0.809774	Egl nine homolog 1 (EC 1.14.11.29) (Hypoxia-inducible factor prolyl hydroxylase 2) (HIF-PH2) (HIF-prolyl hydroxylase 2) (HPH-2) (Prolyl hydroxylase domain-containing protein 2) (PHD2) (SM-20)	Egln1	Egln1
P14115	0.0467099	0.38215	0.809774	60S ribosomal protein L27a (L29)	Rpl27a	Rpl27a
P26039	-0.0381333	0.382427	0.809774	Talin-1	Tln1 Tln	Tln1
Q5FWK3	0.0592412	0.38311	0.809774	Rho GTPase-activating protein 1 (Rho-type GTPase-activating protein 1)	Arhgap1	Arhgap1
P15105	-0.0474683	0.383152	0.809774	Glutamine synthetase (GS) (EC 6.3.1.2) (Glutamate--ammonia ligase) (Palmitoyltransferase GLUL) (EC 2.3.1.225)	Glul Glns	Glul
Q61292	-0.0630512	0.383255	0.809774	Laminin subunit beta-2 (Laminin-11 subunit beta) (Laminin-14 subunit beta) (Laminin-15 subunit beta) (Laminin-3 subunit beta) (Laminin-4 subunit beta) (Laminin-7 subunit beta) (Laminin-9 subunit beta) (S-laminin subunit beta) (S-LAM beta)	Lamb2 Lams	Lamb2
Q60864	0.0539759	0.383271	0.809774	Stress-induced-phosphoprotein 1 (STI1) (mSTI1) (Hsc70/Hsp90-organizing protein) (Hop)	Stip1	Stip1
Q9CYH6	-0.0954223	0.383518	0.809774	Ribosome biogenesis regulatory protein homolog	Rrs1 Rrr MNCb-2643	Rrs1
P61219	-0.0501879	0.383788	0.809774	DNA-directed RNA polymerases I, II, and III subunit RPABC2 (RNA polymerases I, II, and III subunit ABC2) (DNA-directed RNA polymerase II subunit F) (RPB6 homolog)	Polr2f	Polr2f
Q91YP2	0.0375262	0.384133	0.809774	Neurolysin, mitochondrial (EC 3.4.24.16) (Microsomal endopeptidase) (MEP) (Mitochondrial oligopeptidase M) (Neurotensin endopeptidase)	Nln	Nln
Q9EQF6	0.0681423	0.384139	0.809774	Dihydropyrimidinase-related protein 5 (DRP-5) (Collapsin response mediator protein 5) (CRMP-5)	Dpysl5 Crmp5	Dpysl5
B1AZA5	0.0735479	0.384639	0.810154	Transmembrane protein 245	Tmem245	Tmem245
Q9D1H6	-0.0428868	0.385005	0.810154	NADH dehydrogenase [ubiquinone] 1 alpha subcomplex assembly factor 4 (Hormone-regulated proliferation-associated protein of 20 kDa homolog)	Ndufaf4 Hrpap20	Ndufaf4
Q6GQT5	-0.085993	0.385015	0.810154	Transmembrane protein 151A	Tmem151a Gm961 Tmem151	Tmem151a
Q05D44	-0.04213	0.386885	0.812826	Eukaryotic translation initiation factor 5B (eIF-5B) (EC 3.6.5.3) (Translation initiation factor IF-2)	Eif5b If2	Eif5b
Q80SY4	0.0500795	0.387168	0.812826	E3 ubiquitin-protein ligase MIB1 (EC 2.3.2.27) (DAPK-interacting protein 1) (DIP-1) (Mind bomb homolog 1) (RING-type E3 ubiquitin transferase MIB1)	Mib1 Dip1 Kiaa1323 Mib	Mib1
B5TVM2	0.0381085	0.387475	0.812826	Immunoglobulin-like domain-containing receptor 2 (Angulin-3) (Lisch-like protein)	Ildr2 D1Ertd471e Ll	Ildr2
Q9ER58	0.0920101	0.3875	0.812826	Testican-2 (SPARC/osteonectin, CWCV, and Kazal-like domains proteoglycan 2)	Spock2 Ticn2	Spock2
Q9WU28	0.0711178	0.387528	0.812826	Prefoldin subunit 5 (EIG-1) (Myc modulator 1) (c-Myc-binding protein Mm-1)	Pfdn5 Eig1 Mm1 Pfd5	Pfdn5
Q61771	0.0450569	0.387805	0.812826	Kinesin-like protein KIF3B (Microtubule plus end-directed kinesin motor 3B) [Cleaved into: Kinesin-like protein KIF3B, N-terminally processed]	Kif3b	Kif3b
Q6P9K9	-0.0898081	0.388154	0.812826	Neurexin-3 (Neurexin III-alpha) (Neurexin-3-alpha)	Nrxn3	Nrxn3
Q61191	-0.0727621	0.388391	0.812826	Host cell factor 1 (HCF) (HCF-1) (C1 factor) [Cleaved into: HCF N-terminal chain 1; HCF N-terminal chain 2; HCF N-terminal chain 3; HCF N-terminal chain 4; HCF N-terminal chain 5; HCF N-terminal chain 6; HCF C-terminal chain 1; HCF C-terminal chain 2; HCF C-terminal chain 3; HCF C-terminal chain 4; HCF C-terminal chain 5; HCF C-terminal chain 6]	Hcfc1	Hcfc1
P00416	-0.120497	0.388403	0.812826	Cytochrome c oxidase subunit 3 (EC 7.1.1.9) (Cytochrome c oxidase polypeptide III)	mt-Co3 COIII Mtco3	mt-Co3
Q8R0A7	-0.0705414	0.388719	0.812826	Uncharacterized protein KIAA0513	Kiaa0513	Kiaa0513
Q9DCL8	0.0917692	0.388944	0.812826	Protein phosphatase inhibitor 2 (IPP-2)	Ppp1r2	Ppp1r2
Q6DFV3	-0.0678169	0.389077	0.812826	Rho GTPase-activating protein 21 (Rho GTPase-activating protein 10) (Rho-type GTPase-activating protein 21)	Arhgap21 Arhgap10 Kiaa1424	Arhgap21
Q8R0H9	-0.0590851	0.389637	0.813243	ADP-ribosylation factor-binding protein GGA1 (Gamma-adaptin-related protein 1) (Golgi-localized, gamma ear-containing, ARF-binding protein 1)	Gga1	Gga1
Q8QZV4	0.100124	0.38982	0.813243	Serine/threonine-protein kinase 32C (EC 2.7.11.1)	Stk32c Pkek MNCb-1563	Stk32c
E9Q1P8	-0.0541626	0.390067	0.813243	Interferon regulatory factor 2-binding protein 2 (IRF-2-binding protein 2) (IRF-2BP2)	Irf2bp2	Irf2bp2
Q9CYR6	0.0358567	0.390633	0.813243	Phosphoacetylglucosamine mutase (PAGM) (EC 5.4.2.3) (Acetylglucosamine phosphomutase) (N-acetylglucosamine-phosphate mutase) (Phosphoglucomutase-3) (PGM 3)	Pgm3 Agm1 Pgm-3	Pgm3
Q9CZN8	0.0458308	0.390864	0.813243	Glutamyl-tRNA(Gln) amidotransferase subunit A, mitochondrial (Glu-AdT subunit A) (EC 6.3.5.7) (Glutaminyl-tRNA synthase-like protein 1)	Qrsl1	Qrsl1
B9EJ80	-0.0678022	0.390942	0.813243	PDZ domain-containing protein 8	Pdzd8	Pdzd8
Q9ET01	0.0439684	0.391024	0.813243	Glycogen phosphorylase, liver form (EC 2.4.1.1)	Pygl	Pygl
Q8R574	0.0339756	0.391268	0.813243	Phosphoribosyl pyrophosphate synthase-associated protein 2 (PRPP synthase-associated protein 2) (41 kDa phosphoribosypyrophosphate synthetase-associated protein) (PAP41)	Prpsap2	Prpsap2
Q9EP72	0.0531833	0.391475	0.813243	ER membrane protein complex subunit 7	Emc7 Orf3	Emc7
Q811I0	-0.0471971	0.391605	0.813243	ATP synthase mitochondrial F1 complex assembly factor 1	Atpaf1	Atpaf1
P17918	0.0436935	0.392279	0.813777	Proliferating cell nuclear antigen (PCNA) (Cyclin)	Pcna	Pcna
Q8CGK3	-0.043708	0.392328	0.813777	Lon protease homolog, mitochondrial (EC 3.4.21.53) (Lon protease-like protein) (LONP) (Mitochondrial ATP-dependent protease Lon) (Serine protease 15)	Lonp1 Prss15	Lonp1
Q99LC3	0.0622096	0.394587	0.817615	NADH dehydrogenase [ubiquinone] 1 alpha subcomplex subunit 10, mitochondrial (Complex I-42kD) (CI-42kD) (NADH-ubiquinone oxidoreductase 42 kDa subunit)	Ndufa10	Ndufa10
P05202	0.069356	0.394646	0.817615	Aspartate aminotransferase, mitochondrial (mAspAT) (EC 2.6.1.1) (EC 2.6.1.7) (Fatty acid-binding protein) (FABP-1) (Glutamate oxaloacetate transaminase 2) (Kynurenine aminotransferase 4) (Kynurenine aminotransferase IV) (Kynurenine--oxoglutarate transaminase 4) (Kynurenine--oxoglutarate transaminase IV) (Plasma membrane-associated fatty acid-binding protein) (FABPpm) (Transaminase A)	Got2 Got-2	Got2
Q9CQN6	-0.0725975	0.395991	0.819391	Transmembrane protein 14C	Tmem14c	Tmem14c
Q3U1V8	-0.0585267	0.396737	0.819391	Mitogen-activated protein kinase kinase kinase 9 (EC 2.7.11.25)	Map3k9	Map3k9
Q99JY9	0.050345	0.396765	0.819391	Actin-related protein 3 (Actin-like protein 3)	Actr3 Arp3	Actr3
Q99NH0	-0.0721608	0.396796	0.819391	Ankyrin repeat domain-containing protein 17 (Ankyrin repeat domain-containing protein FOE) (Gene trap ankyrin repeat protein)	Ankrd17 Foe Gtar Kiaa0697	Ankrd17
Q9QYI3	0.0458796	0.396814	0.819391	DnaJ homolog subfamily C member 7 (Cytoplasmic CAR retention protein) (CCRP) (MDj11) (Tetratricopeptide repeat protein 2) (TPR repeat protein 2)	Dnajc7 Ttc2	Dnajc7
Q8CBW3	0.156762	0.396911	0.819391	Abl interactor 1 (Abelson interactor 1) (Abi-1) (Ablphilin-1) (Eps8 SH3 domain-binding protein) (Eps8-binding protein) (Spectrin SH3 domain-binding protein 1) (e3B1)	Abi1 Ssh3bp1	Abi1
Q3UJP5	0.0479817	0.39742	0.819851	Cilia- and flagella-associated protein 418	Cfap418	Cfap418
Q8JZK9	-0.0693867	0.397692	0.819851	Hydroxymethylglutaryl-CoA synthase, cytoplasmic (HMG-CoA synthase) (EC 2.3.3.10) (3-hydroxy-3-methylglutaryl coenzyme A synthase)	Hmgcs1	Hmgcs1
P29341	-0.0896968	0.398471	0.819851	Polyadenylate-binding protein 1 (PABP-1) (Poly(A)-binding protein 1)	Pabpc1 Pabp1	Pabpc1
Q64674	0.0347053	0.398668	0.819851	Spermidine synthase (SPDSY) (EC 2.5.1.16) (Putrescine aminopropyltransferase)	Srm	Srm
Q99MN1	-0.042022	0.39891	0.819851	Lysine--tRNA ligase (EC 2.7.7.-) (EC 6.1.1.6) (Lysyl-tRNA synthetase) (LysRS)	Kars1 Kars	Kars1
O55033	0.0463511	0.398996	0.819851	Cytoplasmic protein NCK2 (Growth factor receptor-bound protein 4) (NCK adaptor protein 2) (Nck-2) (SH2/SH3 adaptor protein NCK-beta)	Nck2 Grb4	Nck2
O35607	-0.0331452	0.399233	0.819851	Bone morphogenetic protein receptor type-2 (BMP type-2 receptor) (BMPR-2) (EC 2.7.11.30) (BRK-3) (Bone morphogenetic protein receptor type II) (BMP type II receptor) (BMPR-II)	Bmpr2	Bmpr2
Q8BRF7	0.063331	0.399391	0.819851	Sec1 family domain-containing protein 1 (Syntaxin-binding protein 1-like 2)	Scfd1 Stxbp1l2	Scfd1
P45878	0.0816713	0.39942	0.819851	Peptidyl-prolyl cis-trans isomerase FKBP2 (PPIase FKBP2) (EC 5.2.1.8) (13 kDa FK506-binding protein) (13 kDa FKBP) (FKBP-13) (FK506-binding protein 2) (FKBP-2) (Immunophilin FKBP13) (Rotamase)	Fkbp2 Fkbp13	Fkbp2
Q9JKD3	-0.0551828	0.399529	0.819851	Secretory carrier-associated membrane protein 5 (Secretory carrier membrane protein 5)	Scamp5	Scamp5
Q80UW2	-0.0432971	0.399945	0.819851	F-box only protein 2	Fbxo2 Fbs1 Fbx2	Fbxo2
Q9Z2W0	0.0342804	0.400117	0.819851	Aspartyl aminopeptidase (EC 3.4.11.21)	Dnpep	Dnpep
Q3V2J0	-0.0632675	0.400425	0.819851	CBY1-interacting BAR domain-containing protein 2 (Protein FAM92B)	Cibar2 Fam92b	Cibar2
P05109	-0.29203	0.400577	0.819851	NA	NA	NA
P59481	0.0273144	0.400654	0.819851	VIP36-like protein (Lectin mannose-binding 2-like) (LMAN2-like protein)	Lman2l Vipl	Lman2l
Q64288	-0.137363	0.401409	0.820621	Olfactory marker protein	Omp	Omp
D3Z7P3	-0.0424256	0.401544	0.820621	Glutaminase kidney isoform, mitochondrial (GLS) (EC 3.5.1.2) [Cleaved into: Glutaminase kidney isoform, mitochondrial 68 kDa chain; Glutaminase kidney isoform, mitochondrial 65 kDa chain]	Gls Gls1 Kiaa0838	Gls
Q9Z2Y8	0.0459673	0.402447	0.820621	Pyridoxal phosphate homeostasis protein (PLP homeostasis protein) (Proline synthase co-transcribed bacterial homolog protein) (Pyridoxal phosphate-binding protein)	Plpbp Prosc	Plpbp
O55023	0.0387992	0.402746	0.820621	Inositol monophosphatase 1 (IMP 1) (IMPase 1) (EC 3.1.3.25) (D-galactose 1-phosphate phosphatase) (EC 3.1.3.94) (Inositol-1(or 4)-monophosphatase 1) (Lithium-sensitive myo-inositol monophosphatase A1)	Impa1	Impa1
Q8BHF7	0.0401354	0.403095	0.820621	CDP-diacylglycerol--glycerol-3-phosphate 3-phosphatidyltransferase, mitochondrial (EC 2.7.8.5) (Phosphatidylglycerophosphate synthase 1) (PGP synthase 1) (Silencer-associated factor)	Pgs1 Saf	Pgs1
P61089	0.0409228	0.403596	0.820621	Ubiquitin-conjugating enzyme E2 N (EC 2.3.2.23) (Bendless-like ubiquitin-conjugating enzyme) (E2 ubiquitin-conjugating enzyme N) (Ubc13) (Ubiquitin carrier protein N) (Ubiquitin-protein ligase N)	Ube2n Blu	Ube2n
Q62188	0.0690531	0.403732	0.820621	Dihydropyrimidinase-related protein 3 (DRP-3) (Unc-33-like phosphoprotein 1) (ULIP-1)	Dpysl3 Drp3 Ulip	Dpysl3
Q99JG2	-0.0850377	0.403831	0.820621	G-protein coupled receptor 37-like 1 (Endothelin B receptor-like protein 2) (ETBR-LP-2)	Gpr37l1 Etbrlp2	Gpr37l1
Q9JJV5	0.0472333	0.403944	0.820621	Voltage-dependent calcium channel gamma-3 subunit (Neuronal voltage-gated calcium channel gamma-3 subunit) (Transmembrane AMPAR regulatory protein gamma-3) (TARP gamma-3)	Cacng3	Cacng3
Q9DCM0	0.0334461	0.404031	0.820621	Persulfide dioxygenase ETHE1, mitochondrial (EC 1.13.11.18) (Ethylmalonic encephalopathy protein 1 homolog) (Hepatoma subtracted clone one protein) (Sulfur dioxygenase ETHE1)	Ethe1 Hsco	Ethe1
Q3UGX3	-0.0757064	0.404033	0.820621	N-acetylaspartate synthetase (NAA synthetase) (EC 2.3.1.17) (N-acetyltransferase 8-like protein) (Protein Shati)	Nat8l	Nat8l
Q5SQY2	-0.0551177	0.404197	0.820621	Biorientation of chromosomes in cell division protein 1 (Biorientation defective protein 1) (Protein FAM44B)	Bod1 Fam44b	Bod1
P17563	-0.0879583	0.404694	0.820621	Methanethiol oxidase (MTO) (EC 1.8.3.4) (56 kDa selenium-binding protein) (SBP56) (SP56) (Selenium-binding protein 1)	Selenbp1 Lpsb	Selenbp1
P13595-2	-0.0864825	0.405063	0.820621	Neural cell adhesion molecule 1 (N-CAM-1) (NCAM-1) (CD antigen CD56)	Ncam1 Ncam	Ncam1
Q8BWS5	-0.0790859	0.405126	0.820621	G protein-regulated inducer of neurite outgrowth 3 (GRIN3)	Gprin3 Kiaa2027	Gprin3
O08788	-0.0710353	0.405336	0.820621	Dynactin subunit 1 (150 kDa dynein-associated polypeptide) (DAP-150) (DP-150) (p150-glued)	Dctn1	Dctn1
P68510	0.0527251	0.405337	0.820621	14-3-3 protein eta	Ywhah	Ywhah
P63325	0.0489223	0.405373	0.820621	40S ribosomal protein S10	Rps10	Rps10
Q921M7	0.0429958	0.405494	0.820621	CYFIP-related Rac1 interactor B (Protein FAM49B)	Cyrib Cyri Fam49b	Cyrib
Q8VD66	0.0542814	0.405733	0.820629	(Lyso)-N-acylphosphatidylethanolamine lipase (EC 3.1.1.-) (Alpha/beta hydrolase domain-containing protein 4) (Abhydrolase domain-containing protein 4) (Alpha/beta-hydrolase 4)	Abhd4	Abhd4
Q8BLN6	0.0959689	0.406624	0.821472	Protein unc-80 homolog (mUNC-80)	Unc80 Kiaa1843	Unc80
Q3TLI0	-0.0507346	0.407189	0.821472	Trafficking protein particle complex subunit 10 (Trafficking protein particle complex subunit TMEM1) (Transport protein particle subunit TMEM1) (TRAPP subunit TMEM1)	Trappc10 Tmem1	Trappc10
Q9QZ06	0.0845085	0.407383	0.821472	Toll-interacting protein	Tollip	Tollip
Q8BTM8	-0.0738534	0.407453	0.821472	Filamin-A (FLN-A) (Actin-binding protein 280) (ABP-280) (Alpha-filamin) (Endothelial actin-binding protein) (Filamin-1) (Non-muscle filamin)	Flna Fln Fln1	Flna
Q8BMS1	-0.0580836	0.407499	0.821472	Trifunctional enzyme subunit alpha, mitochondrial (Monolysocardiolipin acyltransferase) (EC 2.3.1.-) (TP-alpha) [Includes: Long-chain enoyl-CoA hydratase (EC 4.2.1.17); Long chain 3-hydroxyacyl-CoA dehydrogenase (EC 1.1.1.211)]	Hadha	Hadha
P48036	0.0846477	0.407561	0.821472	Annexin A5 (Anchorin CII) (Annexin V) (Annexin-5) (Calphobindin I) (CPB-I) (Endonexin II) (Lipocortin V) (Placental anticoagulant protein 4) (PP4) (Placental anticoagulant protein I) (PAP-I) (Thromboplastin inhibitor) (Vascular anticoagulant-alpha) (VAC-alpha)	Anxa5 Anx5	Anxa5
Q6P4T0	0.114034	0.408325	0.821697	Autophagy-related protein 2 homolog A	Atg2a Kiaa0404	Atg2a
Q9EQ80	0.0602051	0.408667	0.821697	NIF3-like protein 1	Nif3l1	Nif3l1
Q9CZ30	0.0407593	0.408837	0.821697	Obg-like ATPase 1 (GTP-binding protein 9)	Ola1 Gtpbp9	Ola1
Q9CZD3	0.0410357	0.408949	0.821697	Glycine--tRNA ligase (EC 6.1.1.14) (Diadenosine tetraphosphate synthetase) (Ap4A synthetase) (EC 2.7.7.-) (Glycyl-tRNA synthetase 1) (GlyRS)	Gars1 Gars	Gars1
Q8BHS6	-0.0702282	0.409524	0.821697	Armadillo repeat-containing X-linked protein 3	Armcx3 Alex3	Armcx3
Q8BVL9	0.0506712	0.409627	0.821697	Janus kinase and microtubule-interacting protein 1 (GABA-B receptor-binding protein) (Multiple alpha-helices and RNA-linker protein 1) (Marlin-1)	Jakmip1 Gababrbp Marlin1	Jakmip1
Q8VCN9	-0.053556	0.409662	0.821697	Tubulin-specific chaperone C (Tubulin-folding cofactor C) (CFC)	Tbcc	Tbcc
P63216	0.112139	0.409776	0.821697	Guanine nucleotide-binding protein G(I)/G(S)/G(O) subunit gamma-3	Gng3 Gngt3	Gng3
P42669	-0.0379763	0.40979	0.821697	Transcriptional activator protein Pur-alpha (Purine-rich single-stranded DNA-binding protein alpha)	Pura	Pura
Q64525	0.21562	0.410486	0.822378	Histone H2B type 2-B (H2b 616)	Hist2h2bb	Hist2h2bb
Q80ZS3	0.0525618	0.410648	0.822378	28S ribosomal protein S26, mitochondrial (MRP-S26) (S26mt)	Mrps26	Mrps26
Q8BMP6	-0.0465189	0.411019	0.822378	Golgi resident protein GCP60 (Acyl-CoA-binding domain-containing protein 3) (Golgi complex-associated protein 1) (GOCAP1) (Golgi phosphoprotein 1) (GOLPH1) (PBR- and PKA-associated protein 7) (Peripheral benzodiazepine receptor-associated protein PAP7)	Acbd3 Gcp60 Pap7	Acbd3
Q9D8W7	-0.0598919	0.411071	0.822378	OCIA domain-containing protein 2	Ociad2	Ociad2
P61315	-0.0369852	0.412165	0.823699	Galactose-3-O-sulfotransferase 3 (Gal3ST-3) (EC 2.8.2.-) (Beta-galactose-3-O-sulfotransferase 3) (Gal-beta-1, 3-GalNAc 3'-sulfotransferase 3)	Gal3st3	Gal3st3
Q62425	-0.0623967	0.412228	0.823699	Cytochrome c oxidase subunit NDUFA4	Ndufa4	Ndufa4
Q8K3H0	-0.0326119	0.412439	0.823699	DCC-interacting protein 13-alpha (Dip13-alpha) (Adapter protein containing PH domain, PTB domain and leucine zipper motif 1)	Appl1 Dip13a Kiaa1428	Appl1
Q8BIJ6	-0.0397309	0.412716	0.82378	Isoleucine--tRNA ligase, mitochondrial (EC 6.1.1.5) (Isoleucyl-tRNA synthetase) (IleRS)	Iars2	Iars2
Q01768	0.0598375	0.414429	0.826729	Nucleoside diphosphate kinase B (NDK B) (NDP kinase B) (EC 2.7.4.6) (Histidine protein kinase NDKB) (EC 2.7.13.3) (P18) (nm23-M2)	Nme2	Nme2
Q8R1Q8	-0.0591124	0.414818	0.826792	Cytoplasmic dynein 1 light intermediate chain 1 (Dynein light chain A) (DLC-A) (Dynein light intermediate chain 1, cytosolic)	Dync1li1 Dncli1 Dnclic1	Dync1li1
P63276	0.0497164	0.415154	0.826792	40S ribosomal protein S17	Rps17	Rps17
P28028	0.0631925	0.415171	0.826792	Serine/threonine-protein kinase B-raf (EC 2.7.11.1) (Proto-oncogene B-Raf)	Braf B-raf	Braf
P52503	-0.0634079	0.415609	0.827193	NADH dehydrogenase [ubiquinone] iron-sulfur protein 6, mitochondrial (Complex I-13kD-A) (CI-13kD-A) (NADH-ubiquinone oxidoreductase 13 kDa-A subunit)	Ndufs6 Ip13	Ndufs6
Q8BI72	-0.0402991	0.415963	0.827425	CDKN2A-interacting protein (Collaborator of ARF)	Cdkn2aip Carf	Cdkn2aip
Q9CYV5	-0.0641466	0.416363	0.827679	Transmembrane protein 135 (Peroxisomal membrane protein 52) (PMP52)	Tmem135	Tmem135
Q9Z2D1	-0.0336242	0.416565	0.827679	Myotubularin-related protein 2 (Phosphatidylinositol-3,5-bisphosphate 3-phosphatase) (EC 3.1.3.95) (Phosphatidylinositol-3-phosphate phosphatase) (EC 3.1.3.64)	Mtmr2	Mtmr2
P54276	-0.121475	0.417235	0.828539	DNA mismatch repair protein Msh6 (G/T mismatch-binding protein) (GTBP) (GTMBP) (MutS protein homolog 6) (MutS-alpha 160 kDa subunit) (p160)	Msh6 Gtmbp	Msh6
Q8K268	-0.0731713	0.418113	0.829587	ATP-binding cassette sub-family F member 3	Abcf3	Abcf3
Q9WU79	-0.0361134	0.418242	0.829587	Proline dehydrogenase 1, mitochondrial (EC 1.5.5.2) (Proline oxidase)	Prodh Pro1	Prodh
Q9D0E3	-0.0553777	0.418582	0.829587	LysM and putative peptidoglycan-binding domain-containing protein 1	Lysmd1	Lysmd1
Q9CR16	0.0570607	0.418712	0.829587	Peptidyl-prolyl cis-trans isomerase D (PPIase D) (EC 5.2.1.8) (40 kDa peptidyl-prolyl cis-trans isomerase) (Cyclophilin-40) (CYP-40) (Rotamase D)	Ppid	Ppid
Q8K2H2	0.0425852	0.419203	0.829672	Deubiquitinase OTUD6B (OTU domain-containing protein 6B) (EC 3.4.19.12)	Otud6b	Otud6b
Q8BMF4	-0.0903507	0.41923	0.829672	Dihydrolipoyllysine-residue acetyltransferase component of pyruvate dehydrogenase complex, mitochondrial (EC 2.3.1.12) (Dihydrolipoamide acetyltransferase component of pyruvate dehydrogenase complex) (Pyruvate dehydrogenase complex component E2) (PDC-E2) (PDCE2)	Dlat	Dlat
P47964	-0.0484677	0.420416	0.831495	60S ribosomal protein L36	Rpl36	Rpl36
Q80TB8	0.0633787	0.42094	0.831495	Synaptic vesicle membrane protein VAT-1 homolog-like (EC 1.-.-.-)	Vat1l Kiaa1576	Vat1l
Q9R062	0.0802035	0.421557	0.831495	Glycogenin-1 (GN-1) (GN1) (EC 2.4.1.186)	Gyg1 Gyg	Gyg1
Q8VE99	-0.0932151	0.422119	0.831495	Coiled-coil domain-containing protein 115 (Coiled-coil protein 1) (Ccp1)	Ccdc115	Ccdc115
O09061	0.0496384	0.422146	0.831495	Proteasome subunit beta type-1 (Macropain subunit C5) (Multicatalytic endopeptidase complex subunit C5) (Proteasome component C5) (Proteasome gamma chain)	Psmb1	Psmb1
Q9WVE8	-0.0380442	0.422169	0.831495	Protein kinase C and casein kinase substrate in neurons protein 2 (Syndapin-2) (Syndapin-II) (SdpII)	Pacsin2	Pacsin2
Q9DCW4	0.0625089	0.42255	0.831495	Electron transfer flavoprotein subunit beta (Beta-ETF)	Etfb	Etfb
Q9CR21	-0.160441	0.423025	0.831495	Acyl carrier protein, mitochondrial (ACP) (CI-SDAP) (NADH-ubiquinone oxidoreductase 9.6 kDa subunit)	Ndufab1	Ndufab1
Q9D287	-0.0550184	0.423097	0.831495	Pre-mRNA-splicing factor SPF27 (Breast carcinoma-amplified sequence 2 homolog) (DNA amplified in mammary carcinoma 1 protein)	Bcas2 Dam1	Bcas2
Q9QY76	-0.0495005	0.423495	0.831495	Vesicle-associated membrane protein-associated protein B (VAMP-B) (VAMP-associated protein B) (VAP-B) (VAMP-associated protein 33b)	Vapb	Vapb
Q9WV98	-0.0853709	0.424038	0.831495	Mitochondrial import inner membrane translocase subunit Tim9	Timm9 Tim9 Tim9a Timm9a	Timm9
Q9CZX9	-0.0449974	0.424146	0.831495	ER membrane protein complex subunit 4 (Transmembrane protein 85)	Emc4 Tmem85	Emc4
Q9CQY1	-0.0743736	0.424308	0.831495	Ubiquitin-like protein ATG12 (Autophagy-related protein 12) (APG12-like)	Atg12 Apg12 Apg12l	Atg12
P26443	0.0709834	0.424453	0.831495	Glutamate dehydrogenase 1, mitochondrial (GDH 1) (EC 1.4.1.3)	Glud1 Glud	Glud1
Q91WG5	0.114382	0.424773	0.831495	5'-AMP-activated protein kinase subunit gamma-2 (AMPK gamma2) (AMPK subunit gamma-2)	Prkag2	Prkag2
Q9DCJ7	-0.0478079	0.424814	0.831495	Aurora kinase A-interacting protein (AURKA-interacting protein) (28S ribosomal protein S38, mitochondrial) (MRP-S38)	Aurkaip1 Aip Akip Mrps38	Aurkaip1
Q8JZS0	-0.0325853	0.424943	0.831495	Protein lin-7 homolog A (Lin-7A) (mLin-7) (Mammalian lin-seven protein 1) (MALS-1) (Vertebrate lin-7 homolog 1) (Veli-1)	Lin7a Mals1 Veli1	Lin7a
A6H6A9-3	-0.0694595	0.42513	0.831495	Rab GTPase-activating protein 1-like	Rabgap1l Hhl Kiaa0471	Rabgap1l
Q99JI6	-0.036985	0.425153	0.831495	Ras-related protein Rap-1b (EC 3.6.5.2) (GTP-binding protein smg p21B)	Rap1b	Rap1b
P99028	-0.240943	0.425529	0.831495	Cytochrome b-c1 complex subunit 6, mitochondrial (Complex III subunit 6) (Complex III subunit VIII) (Cytochrome c1 non-heme 11 kDa protein) (Mitochondrial hinge protein) (Ubiquinol-cytochrome c reductase complex 11 kDa protein)	Uqcrh	Uqcrh
Q9D883	0.0361211	0.425865	0.831495	Splicing factor U2AF 35 kDa subunit (U2 auxiliary factor 35 kDa subunit) (U2 snRNP auxiliary factor small subunit)	U2af1	U2af1
P70404	-0.0433035	0.42603	0.831495	Isocitrate dehydrogenase [NAD] subunit gamma 1, mitochondrial (Isocitric dehydrogenase subunit gamma) (NAD(+)-specific ICDH subunit gamma)	Idh3g	Idh3g
P36536	0.0533275	0.426108	0.831495	GTP-binding protein SAR1a	Sar1a Sara Sara1	Sar1a
Q80TE7	0.0722415	0.426122	0.831495	Leucine-rich repeat-containing protein 7 (Densin-180) (Densin) (Protein LAP1)	Lrrc7 Kiaa1365 Lap1	Lrrc7
O08530	-0.0511064	0.426139	0.831495	Sphingosine 1-phosphate receptor 1 (S1P receptor 1) (S1P1) (Endothelial differentiation G-protein coupled receptor 1) (Lysophospholipid receptor B1) (Sphingosine 1-phosphate receptor Edg-1) (S1P receptor Edg-1) (CD antigen CD363)	S1pr1 Edg1 Lpb1	S1pr1
O09126	-0.0559375	0.426341	0.831495	Semaphorin-4D (M-Sema G) (Semaphorin-C-like 2) (Semaphorin-J) (Sema J) (CD antigen CD100)	Sema4d Semacl2 Semaj	Sema4d
Q922Q8	0.0637286	0.426622	0.831579	Leucine-rich repeat-containing protein 59 [Cleaved into: Leucine-rich repeat-containing protein 59, N-terminally processed]	Lrrc59	Lrrc59
Q99K46	0.0475267	0.427042	0.831854	Ubiquitin carboxyl-terminal hydrolase 11 (EC 3.4.19.12) (Deubiquitinating enzyme 11) (Ubiquitin thioesterase 11) (Ubiquitin-specific-processing protease 11)	Usp11	Usp11
Q04736	-0.0538747	0.427239	0.831854	Tyrosine-protein kinase Yes (EC 2.7.10.2) (Proto-oncogene c-Yes) (p61-Yes)	Yes1 Yes	Yes1
Q8CCT4	-0.0717303	0.427797	0.831879	Transcription elongation factor A protein-like 5 (TCEA-like protein 5) (Transcription elongation factor S-II protein-like 5)	Tceal5	Tceal5
Q63850	-0.0384116	0.427953	0.831879	Nuclear pore glycoprotein p62 (62 kDa nucleoporin) (Nucleoporin Nup62)	Nup62	Nup62
P62717	-0.0415787	0.42832	0.831879	60S ribosomal protein L18a	Rpl18a	Rpl18a
O88441	-0.0568122	0.428343	0.831879	Metaxin-2 (Mitochondrial outer membrane import complex protein 2)	Mtx2 MNCb-0780	Mtx2
P14131	-0.0333407	0.428443	0.831879	40S ribosomal protein S16	Rps16	Rps16
Q9CPU0	0.035101	0.429484	0.833438	Lactoylglutathione lyase (EC 4.4.1.5) (Aldoketomutase) (Glyoxalase I) (Glx I) (Ketone-aldehyde mutase) (Methylglyoxalase) (S-D-lactoylglutathione methylglyoxal lyase)	Glo1	Glo1
A2AG50	-0.0700046	0.430358	0.83467	MAP7 domain-containing protein 2	Map7d2 Mtap7d2	Map7d2
Q61161	-0.047319	0.431304	0.835084	Mitogen-activated protein kinase kinase kinase kinase 2 (EC 2.7.11.1) (Germinal center kinase) (GCK) (MAPK/ERK kinase kinase kinase 2) (MEK kinase kinase 2) (MEKKK 2) (Rab8-interacting protein)	Map4k2 Rab8ip	Map4k2
Q9D8B6	-0.0633797	0.431479	0.835084	Protein FAM210B, mitochondrial	Fam210b	Fam210b
Q9CY16	0.0519698	0.431587	0.835084	28S ribosomal protein S28, mitochondrial (MRP-S28) (S28mt)	Mrps28	Mrps28
P12970	-0.0538204	0.431859	0.835084	60S ribosomal protein L7a (Surfeit locus protein 3)	Rpl7a Surf-3 Surf3	Rpl7a
Q8BPE4	-0.0504291	0.431867	0.835084	Transmembrane protein 177	Tmem177	Tmem177
P80313	0.0494121	0.432006	0.835084	T-complex protein 1 subunit eta (TCP-1-eta) (CCT-eta)	Cct7 Ccth	Cct7
Q8R081	-0.0809648	0.432308	0.835205	Heterogeneous nuclear ribonucleoprotein L (hnRNP L)	Hnrnpl Hnrpl	Hnrnpl
Q60676	0.0237793	0.433165	0.836116	Serine/threonine-protein phosphatase 5 (PP5) (EC 3.1.3.16) (Protein phosphatase T) (PPT)	Ppp5c	Ppp5c
Q04857	0.0470537	0.433258	0.836116	Collagen alpha-1(VI) chain	Col6a1	Col6a1
Q99L04	-0.0610376	0.433634	0.836284	Dehydrogenase/reductase SDR family member 1 (EC 1.1.1.-) (Short chain dehydrogenase/reductase family 19C member 1) (Protein SDR19C1)	Dhrs1 D14ertd484e	Dhrs1
Q99JW4	0.0336311	0.433872	0.836284	LIM and senescent cell antigen-like-containing domain protein 1 (Particularly interesting new Cys-His protein 1) (PINCH-1)	Lims1 Pinch1	Lims1
Q8BVI5	0.0817806	0.434372	0.836284	Syntaxin-16	Stx16	Stx16
Q9JHU9	-0.10314	0.434382	0.836284	Inositol-3-phosphate synthase 1 (IPS 1) (EC 5.5.1.4) (Myo-inositol 1-phosphate synthase) (MI-1-P synthase) (MIP synthase)	Isyna1 Ino1	Isyna1
Q9Z1D1	-0.0550175	0.434542	0.836284	Eukaryotic translation initiation factor 3 subunit G (eIF3g) (Eukaryotic translation initiation factor 3 RNA-binding subunit) (eIF-3 RNA-binding subunit) (Eukaryotic translation initiation factor 3 subunit 4) (eIF-3-delta) (eIF3 p42) (eIF3 p44)	Eif3g Eif3p42 Eif3s4	Eif3g
P61215	-0.0404906	0.434974	0.836654	Carbonic anhydrase-related protein 10 (Carbonic anhydrase-related protein X) (CA-RP X) (CARP X)	Ca10 Car10	Ca10
Q9ERK4	-0.0394087	0.435757	0.83724	Exportin-2 (Exp2) (Chromosome segregation 1-like protein) (Importin-alpha re-exporter)	Cse1l Xpo2	Cse1l
Q921V5	-0.0604496	0.435758	0.83724	Alpha-1,6-mannosyl-glycoprotein 2-beta-N-acetylglucosaminyltransferase (EC 2.4.1.143) (Beta-1,2-N-acetylglucosaminyltransferase II) (GlcNAc-T II) (GNT-II) (Mannoside acetylglucosaminyltransferase 2) (N-glycosyl-oligosaccharide-glycoprotein N-acetylglucosaminyltransferase II)	Mgat2	Mgat2
Q9WV80	-0.0518904	0.436244	0.837391	Sorting nexin-1	Snx1	Snx1
Q99KR3	-0.0771511	0.436316	0.837391	Endoribonuclease LACTB2 (Beta-lactamase-like protein 2) (EC 3.1.27.-)	Lactb2	Lactb2
Q9D1E8	-0.0859717	0.437056	0.838338	1-acyl-sn-glycerol-3-phosphate acyltransferase epsilon (EC 2.3.1.51) (1-acylglycerol-3-phosphate O-acyltransferase 5) (1-AGP acyltransferase 5) (1-AGPAT 5) (Lysophosphatidic acid acyltransferase epsilon) (LPAAT-epsilon)	Agpat5 D8Ertd319e	Agpat5
Q9DBH0	-0.0518782	0.437289	0.838338	NEDD4-like E3 ubiquitin-protein ligase WWP2 (EC 2.3.2.26) (HECT-type E3 ubiquitin transferase WWP2) (WW domain-containing protein 2)	Wwp2	Wwp2
Q68FL6	-0.0535024	0.437841	0.838659	Methionine--tRNA ligase, cytoplasmic (EC 6.1.1.10) (Methionyl-tRNA synthetase) (MetRS)	Mars1 Mars	Mars1
P39053-6	-0.0622632	0.438208	0.838659	Dynamin-1 (EC 3.6.5.5)	Dnm1 Dnm Kiaa4093	Dnm1
Q924D0	0.0281095	0.438289	0.838659	Reticulon-4-interacting protein 1, mitochondrial (NOGO-interacting mitochondrial protein)	Rtn4ip1 Nimp	Rtn4ip1
P63087-2	0.0691113	0.438841	0.838659	Serine/threonine-protein phosphatase PP1-gamma catalytic subunit (PP-1G) (EC 3.1.3.16) (Protein phosphatase 1C catalytic subunit)	Ppp1cc	Ppp1cc
Q9JIK9	0.0668611	0.439027	0.838659	28S ribosomal protein S34, mitochondrial (MRP-S34) (S34mt) (T-complex expressed gene 2 protein)	Mrps34 Tce2	Mrps34
P54726	-0.141499	0.439106	0.838659	UV excision repair protein RAD23 homolog A (HR23A) (mHR23A)	Rad23a Mhr23a	Rad23a
Q99KC8	0.0345611	0.439138	0.838659	von Willebrand factor A domain-containing protein 5A (Loss of heterozygosity 11 chromosomal region 2 gene A protein homolog)	Vwa5a Loh11cr2a	Vwa5a
Q6GU68	-0.0501787	0.439378	0.838659	Immunoglobulin superfamily containing leucine-rich repeat protein	Islr	Islr
Q8C0P5	-0.0310185	0.439864	0.838883	Coronin-2A	Coro2a	Coro2a
Q8R3Q6	0.0557506	0.440691	0.838883	Protein MIX23 (Coiled-coil domain-containing protein 58)	Mix23 Ccdc58	Mix23
P46414	-0.029085	0.44087	0.838883	Cyclin-dependent kinase inhibitor 1B (Cyclin-dependent kinase inhibitor p27) (p27Kip1)	Cdkn1b	Cdkn1b
P02468	-0.0639995	0.440961	0.838883	Laminin subunit gamma-1 (Laminin B2 chain) (Laminin-1 subunit gamma) (Laminin-10 subunit gamma) (Laminin-11 subunit gamma) (Laminin-2 subunit gamma) (Laminin-3 subunit gamma) (Laminin-4 subunit gamma) (Laminin-6 subunit gamma) (Laminin-7 subunit gamma) (Laminin-8 subunit gamma) (Laminin-9 subunit gamma) (S-laminin subunit gamma) (S-LAM gamma)	Lamc1 Lamb-2 Lamc-1	Lamc1
E9Q414	-0.044274	0.441208	0.838883	Apolipoprotein B-100 (Apo B-100) [Cleaved into: Apolipoprotein B-48 (Apo B-48)]	Apob	Apob
A2A8L5	-0.0535021	0.441251	0.838883	Receptor-type tyrosine-protein phosphatase F (EC 3.1.3.48) (Leukocyte common antigen related) (LAR)	Ptprf Lar	Ptprf
Q6NZC7	-0.0449061	0.441399	0.838883	SEC23-interacting protein	Sec23ip	Sec23ip
P62754	0.0533853	0.441416	0.838883	40S ribosomal protein S6 (Phosphoprotein NP33)	Rps6	Rps6
1346344	-0.190848	0.442229	0.839594	NA	NA	NA
P61255	-0.0409442	0.442271	0.839594	60S ribosomal protein L26 (Silica-induced gene 20 protein) (SIG-20)	Rpl26	Rpl26
P63001	-0.0906721	0.442588	0.839739	Ras-related C3 botulinum toxin substrate 1 (EC 3.6.5.2) (p21-Rac1)	Rac1	Rac1
Q9D7N9	0.0259134	0.443451	0.840699	Adipocyte plasma membrane-associated protein (Protein DD16)	Apmap	Apmap
Q9CZX7	0.0481739	0.443676	0.840699	Type 2 phosphatidylinositol 4,5-bisphosphate 4-phosphatase (Type 2 PtdIns-4,5-P2 4-Ptase) (EC 3.1.3.78) (PtdIns-4,5-P2 4-Ptase II) (Transmembrane protein 55A)	Pip4p2 Tmem55a	Pip4p2
P62075	-0.0579433	0.443816	0.840699	Mitochondrial import inner membrane translocase subunit Tim13	Timm13 Tim13a Timm13a	Timm13
P56391	-0.0778	0.444778	0.841816	Cytochrome c oxidase subunit 6B1 (Cytochrome c oxidase subunit VIb isoform 1) (COX VIb-1)	Cox6b1 Cox6b	Cox6b1
O54950	-0.0592709	0.444888	0.841816	5'-AMP-activated protein kinase subunit gamma-1 (AMPK gamma1) (AMPK subunit gamma-1) (AMPKg)	Prkag1 Prkaac	Prkag1
Q9JKL5	-0.0660006	0.44625	0.843541	Calcineurin B homologous protein 3 (Tescalcin) (TE-1) (TSC)	Tesc Chp3	Tesc
Q91VJ5	0.0564494	0.446588	0.843541	Polyglutamine-binding protein 1 (PQBP-1) (38 kDa nuclear protein containing a WW domain) (Npw38) (Polyglutamine tract-binding protein 1)	Pqbp1 Npw38	Pqbp1
Q9JME7	0.0254292	0.446603	0.843541	Trafficking protein particle complex subunit 2-like protein	Trappc2l	Trappc2l
O08914	-0.0418725	0.446804	0.843541	Fatty-acid amide hydrolase 1 (EC 3.5.1.99) (Anandamide amidohydrolase 1) (Fatty acid ester hydrolase) (EC 3.1.1.-) (Oleamide hydrolase 1)	Faah Faah1	Faah
P13020-2	0.0372165	0.447233	0.843541	Gelsolin (Actin-depolymerizing factor) (ADF) (Brevin)	Gsn Gsb	Gsn
Q9QYF9	-0.036489	0.447383	0.843541	Protein NDRG3 (N-myc downstream-regulated gene 3 protein) (Protein Ndr3)	Ndrg3 Ndr3	Ndrg3
Q924Z4	-0.123129	0.447489	0.843541	Ceramide synthase 2 (CerS2) (LAG1 longevity assurance homolog 2) (Sphingosine N-acyltransferase CERS2) (EC 2.3.1.24) (Translocating chain-associating membrane protein homolog 3) (TRAM homolog 3) (Tumor metastasis-suppressor gene 1 protein) (Very-long-chain ceramide synthase CERS2) (EC 2.3.1.297)	Cers2 Lass2 Trh3	Cers2
P33173	0.0566488	0.448137	0.844305	Kinesin-like protein KIF1A (Axonal transporter of synaptic vesicles)	Kif1a Atsv Kif1	Kif1a
A2BDX3	-0.0336133	0.448496	0.844526	Adenylyltransferase and sulfurtransferase MOCS3 (Molybdenum cofactor synthesis protein 3) [Includes: Molybdopterin-synthase adenylyltransferase (EC 2.7.7.80) (Adenylyltransferase MOCS3) (Sulfur carrier protein MOCS2A adenylyltransferase); Molybdopterin-synthase sulfurtransferase (EC 2.8.1.11) (Sulfur carrier protein MOCS2A sulfurtransferase) (Sulfurtransferase MOCS3)]	Mocs3 Uba4	Mocs3
Q8K4B0	-0.04835	0.448836	0.844711	Metastasis-associated protein MTA1	Mta1	Mta1
P97393	-0.0689511	0.449334	0.844956	Rho GTPase-activating protein 5 (Rho-type GTPase-activating protein 5) (p190-B)	Arhgap5 Rhogap5	Arhgap5
Q8K358	0.0346045	0.449457	0.844956	Phosphatidylinositol glycan anchor biosynthesis class U protein (Cell division cycle protein 91-like 1) (Protein CDC91-like 1) (GPI transamidase component PIG-U)	Pigu Cdc91l1	Pigu
Q9JLQ0	-0.124997	0.449864	0.844956	CD2-associated protein (Mesenchyme-to-epithelium transition protein with SH3 domains 1) (METS-1)	Cd2ap Mets1	Cd2ap
P70302	0.0276481	0.45005	0.844956	Stromal interaction molecule 1	Stim1 Sim	Stim1
Q8BZA9	0.0821982	0.450176	0.844956	Fructose-2,6-bisphosphatase TIGAR (EC 3.1.3.46) (TP53-induced glycolysis and apoptosis regulator) (TP53-induced glycolysis regulatory phosphatase)	Tigar	Tigar
P00158	-0.0505397	0.450617	0.845331	Cytochrome b (Complex III subunit 3) (Complex III subunit III) (Cytochrome b-c1 complex subunit 3) (Ubiquinol-cytochrome-c reductase complex cytochrome b subunit)	Mt-Cyb Cob Cytb mt-Cytb Mtcyb	Mt-Cyb
Q80Y55	-0.0635411	0.451088	0.845529	BSD domain-containing protein 1	Bsdc1	Bsdc1
Q68FF6	-0.051677	0.451207	0.845529	ARF GTPase-activating protein GIT1 (ARF GAP GIT1) (G protein-coupled receptor kinase-interactor 1) (GRK-interacting protein 1)	Git1	Git1
Q8CIE6	0.0283993	0.451546	0.845678	Coatomer subunit alpha (Alpha-coat protein) (Alpha-COP) [Cleaved into: Xenin (Xenopsin-related peptide); Proxenin]	Copa	Copa
Q64511	-0.0535371	0.451863	0.845678	DNA topoisomerase 2-beta (EC 5.6.2.2) (DNA topoisomerase II, beta isozyme)	Top2b	Top2b
Q8K215	0.0418306	0.45221	0.845678	LYR motif-containing protein 4	Lyrm4 Isd11	Lyrm4
Q9WUT3	-0.0422174	0.452255	0.845678	Ribosomal protein S6 kinase alpha-2 (S6K-alpha-2) (EC 2.7.11.1) (90 kDa ribosomal protein S6 kinase 2) (p90-RSK 2) (p90RSK2) (MAP kinase-activated protein kinase 1c) (MAPK-activated protein kinase 1c) (MAPKAP kinase 1c) (MAPKAPK-1c) (Protein-tyrosine kinase Mpk-9) (Ribosomal S6 kinase 3) (RSK-3) (pp90RSK3)	Rps6ka2 Mapkapk1c Rsk3	Rps6ka2
Q2NL51	-0.0841581	0.452694	0.846046	Glycogen synthase kinase-3 alpha (GSK-3 alpha) (EC 2.7.11.26) (Serine/threonine-protein kinase GSK3A) (EC 2.7.11.1)	Gsk3a	Gsk3a
Q8R4H2	-0.0401712	0.453533	0.846655	Rho guanine nucleotide exchange factor 12 (Leukemia-associated RhoGEF)	Arhgef12 Kiaa0382 Larg	Arhgef12
Q8CGV2	0.0528782	0.453553	0.846655	Tryptophan 5-hydroxylase 2 (EC 1.14.16.4) (Neuronal tryptophan hydroxylase) (Tryptophan 5-monooxygenase 2)	Tph2 Ntph	Tph2
Q01853	-0.0472764	0.454114	0.846655	Transitional endoplasmic reticulum ATPase (TER ATPase) (EC 3.6.4.6) (15S Mg(2+)-ATPase p97 subunit) (Valosin-containing protein) (VCP)	Vcp	Vcp
Q60967	-0.0602045	0.454576	0.846655	Bifunctional 3'-phosphoadenosine 5'-phosphosulfate synthase 1 (PAPS synthase 1) (PAPSS 1) (Sulfurylase kinase 1) (SK 1) (SK1) [Includes: Sulfate adenylyltransferase (EC 2.7.7.4) (ATP-sulfurylase) (Sulfate adenylate transferase) (SAT); Adenylyl-sulfate kinase (EC 2.7.1.25) (3'-phosphoadenosine-5'-phosphosulfate synthase) (APS kinase) (Adenosine-5'-phosphosulfate 3'-phosphotransferase) (Adenylylsul…	Papss1 Asapk Atpsk1 Papss	Papss1
Q9WUM4	0.0586418	0.454717	0.846655	Coronin-1C (Coronin-3)	Coro1c	Coro1c
Q8K0T0	-0.041637	0.454858	0.846655	Reticulon-1 (Neuroendocrine-specific protein)	Rtn1 Nsp	Rtn1
Q62288	0.05156	0.455413	0.846655	Testican-1 (Protein SPOCK)	Spock1 Spock Ticn1	Spock1
P54869	0.0663153	0.45556	0.846655	Hydroxymethylglutaryl-CoA synthase, mitochondrial (HMG-CoA synthase) (EC 2.3.3.10) (3-hydroxy-3-methylglutaryl coenzyme A synthase)	Hmgcs2	Hmgcs2
Q9WVJ2	0.0356332	0.456459	0.846655	26S proteasome non-ATPase regulatory subunit 13 (26S proteasome regulatory subunit RPN9) (26S proteasome regulatory subunit S11) (26S proteasome regulatory subunit p40.5)	Psmd13	Psmd13
Q9D0T1	-0.0675427	0.456695	0.846655	NHP2-like protein 1 (Fertilization antigen 1) (FA-1) (High mobility group-like nuclear protein 2 homolog 1) (Sperm-specific antigen 1) (U4/U6.U5 small nuclear ribonucleoprotein SNU13) (U4/U6.U5 tri-snRNP 15.5 kDa protein) [Cleaved into: NHP2-like protein 1, N-terminally processed]	Snu13 Nhp2l1 Ssfa1	Snu13
B2RY56	-0.0424066	0.456849	0.846655	RNA-binding protein 25 (RNA-binding motif protein 25)	Rbm25	Rbm25
P57784	-0.0639766	0.45686	0.846655	U2 small nuclear ribonucleoprotein A' (U2 snRNP A')	Snrpa1	Snrpa1
Q9R008	0.035519	0.456975	0.846655	Mevalonate kinase (MK) (EC 2.7.1.36)	Mvk	Mvk
P63038	0.0953734	0.457052	0.846655	60 kDa heat shock protein, mitochondrial (EC 5.6.1.7) (60 kDa chaperonin) (Chaperonin 60) (CPN60) (HSP-65) (Heat shock protein 60) (HSP-60) (Hsp60) (Mitochondrial matrix protein P1)	Hspd1 Hsp60	Hspd1
Q9Z108	-0.0606344	0.457533	0.846655	Double-stranded RNA-binding protein Staufen homolog 1	Stau1 Stau	Stau1
O70435	0.0397575	0.458015	0.846655	Proteasome subunit alpha type-3 (Macropain subunit C8) (Multicatalytic endopeptidase complex subunit C8) (Proteasome component C8) (Proteasome subunit K)	Psma3	Psma3
Q9QXG2	0.0437871	0.458145	0.846655	Rab proteins geranylgeranyltransferase component A 1 (Choroideremia protein homolog) (Rab escort protein 1) (REP-1)	Chm Rep1	Chm
Q3UFM5	0.0542785	0.458465	0.846655	Nucleolar MIF4G domain-containing protein 1 (SGD1 homolog)	Nom1 Gm1040	Nom1
Q05A62	-0.0675357	0.458542	0.846655	Dynein axonemal light chain 1	Dnal1 Dnalc1	Dnal1
Q91VR5	-0.0308435	0.458653	0.846655	ATP-dependent RNA helicase DDX1 (EC 3.6.4.13) (DEAD box protein 1)	Ddx1	Ddx1
Q99N91	-0.0465315	0.458656	0.846655	39S ribosomal protein L34, mitochondrial (L34mt) (MRP-L34)	Mrpl34	Mrpl34
P60954-2	-0.0539732	0.458665	0.846655	Nucleolar protein 4	Nol4 Gm1262	Nol4
Q569Z6	-0.0348352	0.458687	0.846655	Thyroid hormone receptor-associated protein 3 (Thyroid hormone receptor-associated protein complex 150 kDa component) (Trap150)	Thrap3 Trap150	Thrap3
E9PY46	-0.090854	0.459226	0.846655	Intraflagellar transport protein 140 homolog (WD and tetratricopeptide repeats protein 2)	Ift140 WDTC2	Ift140
P06909	-0.0439231	0.459307	0.846655	Complement factor H (Protein beta-1-H)	Cfh Hf1	Cfh
Q6PCN3	-0.0404613	0.459374	0.846655	Tau-tubulin kinase 1 (EC 2.7.11.1)	Ttbk1	Ttbk1
Q9DBG5	-0.0476314	0.459564	0.846655	Perilipin-3 (Cargo selection protein TIP47) (Mannose-6-phosphate receptor-binding protein 1)	Plin3 M6prbp1 Tip47	Plin3
Q91WJ8	-0.0740212	0.460235	0.847443	Far upstream element-binding protein 1 (FBP) (FUSE-binding protein 1)	Fubp1 D3Ertd330e	Fubp1
Q99K48	0.0666777	0.460683	0.847527	Non-POU domain-containing octamer-binding protein (NonO protein)	Nono	Nono
Q9WTX2	-0.0308882	0.460855	0.847527	Interferon-inducible double-stranded RNA-dependent protein kinase activator A (PKR-associated protein X) (PKR-associating protein X) (RAX) (Protein activator of the interferon-induced protein kinase) (Protein kinase, interferon-inducible double-stranded RNA-dependent activator)	Prkra Rax	Prkra
Q9WTP7	0.0487729	0.461103	0.847527	GTP:AMP phosphotransferase AK3, mitochondrial (EC 2.7.4.10) (Adenylate kinase 3) (AK 3) (Adenylate kinase 3 alpha-like 1)	Ak3 Ak3l Ak3l1 Akl3l	Ak3
P56382	-0.101781	0.461251	0.847527	ATP synthase subunit epsilon, mitochondrial (ATPase subunit epsilon) (ATP synthase F1 subunit epsilon)	Atp5f1e Atp5e	Atp5f1e
Q9JLZ3	-0.0443105	0.462162	0.848754	Methylglutaconyl-CoA hydratase, mitochondrial (3-MG-CoA hydratase) (EC 4.2.1.18) (AU-specific RNA-binding enoyl-CoA hydratase) (AU-binding enoyl-CoA hydratase) (muAUH) (Itaconyl-CoA hydratase) (EC 4.2.1.56)	Auh	Auh
Q7TSC1	0.0531589	0.463105	0.849331	Protein PRRC2A (HLA-B-associated transcript 2) (Proline-rich and coiled-coil-containing protein 2A)	Prrc2a Bat2	Prrc2a
Q3UR70	0.0403808	0.463365	0.849331	Transforming growth factor-beta receptor-associated protein 1 (TGF-beta receptor-associated protein 1) (TRAP-1) (TRAP1)	Tgfbrap1	Tgfbrap1
Q61490	0.0646943	0.463465	0.849331	CD166 antigen (Activated leukocyte cell adhesion molecule) (BEN) (Protein DM-GRASP) (CD antigen CD166)	Alcam	Alcam
Q69ZK9	-0.0460805	0.463687	0.849331	Neuroligin-2	Nlgn2 Kiaa1366	Nlgn2
Q9CPY1	0.0438037	0.463772	0.849331	39S ribosomal protein L51, mitochondrial (L51mt) (MRP-L51) (bMRP-64) (bMRP64)	Mrpl51 Mrp64	Mrpl51
Q8R0Y6	0.0269802	0.463935	0.849331	Cytosolic 10-formyltetrahydrofolate dehydrogenase (10-FTHFDH) (FDH) (EC 1.5.1.6) (Aldehyde dehydrogenase family 1 member L1)	Aldh1l1 Fthfd	Aldh1l1
P31324	0.0481269	0.464325	0.849601	cAMP-dependent protein kinase type II-beta regulatory subunit	Prkar2b	Prkar2b
Q8VHK9	0.034013	0.465272	0.850888	ATP-dependent DNA/RNA helicase DHX36 (EC 3.6.4.13) (DEAD/H box polypeptide 36) (DEAH box protein 36) (MLE-like protein 1) (RNA helicase associated with AU-rich element ARE)	Dhx36 Ddx36 Kiaa1488 Mlel1	Dhx36
Q9WVF8	-0.0481108	0.46607	0.851276	Tumor suppressor candidate 2 (Fusion 1 protein) (Fus-1 protein) (PDGFA-associated protein 2)	Tusc2 Fus1 Lgcc Pdap2	Tusc2
Q8VDM4	0.0449581	0.466131	0.851276	26S proteasome non-ATPase regulatory subunit 2 (26S proteasome regulatory subunit RPN1) (26S proteasome regulatory subunit S2) (26S proteasome subunit p97)	Psmd2	Psmd2
Q9JLI8	-0.0329045	0.466299	0.851276	Squamous cell carcinoma antigen recognized by T-cells 3 (SART-3) (mSART-3) (Tumor-rejection antigen SART3)	Sart3 Kiaa0156	Sart3
Q9DB77	-0.0642742	0.467073	0.851276	Cytochrome b-c1 complex subunit 2, mitochondrial (Complex III subunit 2) (Core protein II) (Ubiquinol-cytochrome-c reductase complex core protein 2)	Uqcrc2	Uqcrc2
P70670	0.212489	0.467116	0.851276	Nascent polypeptide-associated complex subunit alpha, muscle-specific form (Alpha-NAC, muscle-specific form) (skNAC)	Naca Gm1878	Naca
P62069	-0.0449579	0.467583	0.851276	Ubiquitin carboxyl-terminal hydrolase 46 (EC 3.4.19.12) (Deubiquitinating enzyme 46) (Ubiquitin thioesterase 46) (Ubiquitin-specific-processing protease 46)	Usp46	Usp46
P60843	-0.0315831	0.467701	0.851276	Eukaryotic initiation factor 4A-I (eIF-4A-I) (eIF4A-I) (EC 3.6.4.13) (ATP-dependent RNA helicase eIF4A-1)	Eif4a1 Ddx2a Eif4a	Eif4a1
Q9CPW2	0.0433229	0.467812	0.851276	Ferredoxin-2, mitochondrial (Adrenodoxin-like protein) (Ferredoxin-1-like protein)	Fdx2 Fdx1l	Fdx2
P61809	0.0389517	0.467963	0.851276	Cyclin-dependent kinase 5 activator 1 (CDK5 activator 1) (Cyclin-dependent kinase 5 regulatory subunit 1) (TPKII regulatory subunit) [Cleaved into: Cyclin-dependent kinase 5 activator 1, p35 (p35); Cyclin-dependent kinase 5 activator 1, p25 (p25) (Tau protein kinase II 23 kDa subunit) (p23)]	Cdk5r1 Cdk5r Nck5a	Cdk5r1
Q8BG81	-0.0665677	0.468196	0.851276	Polymerase delta-interacting protein 3 (S6K1 Aly/REF-like target) (SKAR)	Poldip3	Poldip3
Q3TFQ1	0.0295543	0.46862	0.851276	SPRY domain-containing protein 7 (Chronic lymphocytic leukemia deletion region gene 6 protein homolog) (CLL deletion region gene 6 protein homolog)	Spryd7 Clld6	Spryd7
Q6GQT9	-0.0323093	0.468647	0.851276	Nodal modulator 1	Nomo1	Nomo1
Q7TNR6	0.0343126	0.468653	0.851276	Immunoglobulin superfamily member 21 (IgSF21)	Igsf21	Igsf21
Q9D1D4	-0.0627564	0.469407	0.852203	Transmembrane emp24 domain-containing protein 10 (Protein Tmed10) (21 kDa transmembrane-trafficking protein) (Transmembrane protein Tmp21) (p24 family protein delta-1) (p24delta1)	Tmed10 Tmp21	Tmed10
Q9WV60	-0.0581204	0.470034	0.852295	Glycogen synthase kinase-3 beta (GSK-3 beta) (EC 2.7.11.26) (Serine/threonine-protein kinase GSK3B) (EC 2.7.11.1)	Gsk3b	Gsk3b
Q61235	-0.0270386	0.470133	0.852295	Beta-2-syntrophin (59 kDa dystrophin-associated protein A1 basic component 2) (Syntrophin-3) (SNT3) (Syntrophin-like) (SNTL)	Sntb2 Snt2b2	Sntb2
P80316	0.0397066	0.470584	0.852295	T-complex protein 1 subunit epsilon (TCP-1-epsilon) (CCT-epsilon)	Cct5 Ccte Kiaa0098	Cct5
Q3UN16	0.0304721	0.470635	0.852295	Probable G-protein coupled receptor 162	Gpr162	Gpr162
Q62073	0.0309428	0.470865	0.852295	Mitogen-activated protein kinase kinase kinase 7 (EC 2.7.11.25) (Transforming growth factor-beta-activated kinase 1) (TGF-beta-activated kinase 1)	Map3k7 Tak1	Map3k7
P43024	-0.107424	0.470922	0.852295	Cytochrome c oxidase subunit 6A1, mitochondrial (Cytochrome c oxidase polypeptide VIa-liver)	Cox6a1 Cox6al	Cox6a1
Q9JJA9	0.0300812	0.47121	0.852347	General receptor for phosphoinositides 1-associated scaffold protein (GRP1-associated scaffold protein)	Tamalin Grasp MNCb-4428	Tamalin
P61982	0.059926	0.471668	0.852347	14-3-3 protein gamma [Cleaved into: 14-3-3 protein gamma, N-terminally processed]	Ywhag	Ywhag
Q810B7	0.101845	0.471682	0.852347	SLIT and NTRK-like protein 5	Slitrk5	Slitrk5
Q8BH04	-0.0459709	0.472428	0.85279	Phosphoenolpyruvate carboxykinase [GTP], mitochondrial (PEPCK-M) (EC 4.1.1.32)	Pck2	Pck2
Q8VDP4	-0.0629008	0.472474	0.85279	Cell cycle and apoptosis regulator protein 2 (Cell division cycle and apoptosis regulator protein 2)	Ccar2	Ccar2
Q8R1B4	0.0316303	0.47266	0.85279	Eukaryotic translation initiation factor 3 subunit C (eIF3c) (Eukaryotic translation initiation factor 3 subunit 8) (eIF3 p110)	Eif3c Eif3s8	Eif3c
Q91ZP9	0.0893638	0.473342	0.853155	N-terminal EF-hand calcium-binding protein 2 (EF-hand calcium-binding protein 2) (Neuronal calcium-binding protein 2)	Necab2 Efcbp2	Necab2
Q7TPM1	-0.0585024	0.473351	0.853155	Protein PRRC2B (HLA-B-associated transcript 2-like 1) (Proline-rich coiled-coil protein 2B)	Prrc2b Bat2l Bat2l1 Kiaa0515	Prrc2b
P45481	0.0347755	0.474311	0.853424	Histone lysine acetyltransferase CREBBP (EC 2.3.1.48) (Protein-lysine acetyltransferase CREBBP) (EC 2.3.1.-)	Crebbp Cbp	Crebbp
P58252	-0.0278758	0.474603	0.853424	Elongation factor 2 (EF-2)	Eef2	Eef2
O35143	0.14003	0.474761	0.853424	ATPase inhibitor, mitochondrial (ATP synthase F1 subunit epsilon) (Inhibitor of F(1)F(o)-ATPase) (IF(1)) (IF1)	Atp5if1 Atpi Atpif1 If1	Atp5if1
A2ADY9	0.0267209	0.475543	0.853424	Protein DDI1 homolog 2 (EC 3.4.23.-)	Ddi2	Ddi2
P62874	-0.298602	0.475628	0.853424	Guanine nucleotide-binding protein G(I)/G(S)/G(T) subunit beta-1 (Transducin beta chain 1)	Gnb1	Gnb1
Q6ZQ58	-0.0433987	0.475798	0.853424	La-related protein 1 (La ribonucleoprotein domain family member 1)	Larp1 Kiaa0731 Larp	Larp1
Q9D0M1	0.035034	0.476138	0.853424	Phosphoribosyl pyrophosphate synthase-associated protein 1 (PRPP synthase-associated protein 1) (39 kDa phosphoribosypyrophosphate synthase-associated protein) (PAP39)	Prpsap1	Prpsap1
Q99KK2	0.0283589	0.476345	0.853424	N-acylneuraminate cytidylyltransferase (EC 2.7.7.43) (CMP-N-acetylneuraminic acid synthase) (CMP-NeuNAc synthase)	Cmas	Cmas
Q9CQJ8	-0.0386664	0.476714	0.853424	NADH dehydrogenase [ubiquinone] 1 beta subcomplex subunit 9 (Complex I-B22) (CI-B22) (NADH-ubiquinone oxidoreductase B22 subunit)	Ndufb9	Ndufb9
Q9CXJ4	-0.0413138	0.477183	0.853424	Mitochondrial potassium channel ATP-binding subunit (ATP-binding cassette sub-family B member 8, mitochondrial) (ABCB8) (Mitochondrial sulfonylurea-receptor) (MITOSUR)	Abcb8 Mitosur	Abcb8
O88532	-0.065685	0.477338	0.853424	Zinc finger RNA-binding protein	Zfr	Zfr
Q8C7K6	0.0290334	0.477541	0.853424	Prenylcysteine oxidase-like (EC 1.8.3.-)	Pcyox1l	Pcyox1l
G3X9K3	-0.0250909	0.477551	0.853424	Brefeldin A-inhibited guanine nucleotide-exchange protein 1 (BIG1) (Brefeldin A-inhibited GEP 1) (ADP-ribosylation factor guanine nucleotide-exchange factor 1)	Arfgef1	Arfgef1
Q8BH95	-0.0514848	0.477617	0.853424	Enoyl-CoA hydratase, mitochondrial (mECH) (mECH1) (EC 4.2.1.17) (EC 5.3.3.8) (Enoyl-CoA hydratase 1) (ECHS1) (Short-chain enoyl-CoA hydratase) (SCEH)	Echs1	Echs1
P47738	0.0430549	0.477701	0.853424	Aldehyde dehydrogenase, mitochondrial (EC 1.2.1.3) (AHD-M1) (ALDH class 2) (ALDH-E2) (ALDHI)	Aldh2 Ahd-1 Ahd1	Aldh2
Q2VWQ2	-0.0598688	0.478379	0.853424	Protein kinase C-binding protein NELL1 (NEL-like protein 1)	Nell1	Nell1
D3YZP9	0.0723005	0.478459	0.853424	Coiled-coil domain-containing protein 6	Ccdc6	Ccdc6
Q3U186	-0.0325998	0.478664	0.853424	Probable arginine--tRNA ligase, mitochondrial (EC 6.1.1.19) (Arginyl-tRNA synthetase) (ArgRS)	Rars2 Rarsl	Rars2
Q3V4B5	0.0720711	0.478722	0.853424	COMM domain-containing protein 6	Commd6	Commd6
Q0VGY8	-0.0842293	0.478988	0.853424	Protein TANC1 (Tetratricopeptide repeat, ankyrin repeat and coiled-coil domain-containing protein 1)	Tanc1	Tanc1
Q62077	0.0254434	0.479121	0.853424	1-phosphatidylinositol 4,5-bisphosphate phosphodiesterase gamma-1 (EC 3.1.4.11) (Phosphoinositide phospholipase C-gamma-1) (Phospholipase C-gamma-1) (PLC-gamma-1)	Plcg1 Plcg-1	Plcg1
Q922V4	-0.0470089	0.47923	0.853424	Pleiotropic regulator 1	Plrg1	Plrg1
Q8CGZ0	-0.0603897	0.479298	0.853424	Calcium homeostasis endoplasmic reticulum protein (SR-related CTD-associated factor 6)	Cherp Scaf6	Cherp
Q9D6Z1	0.0231836	0.479615	0.853424	Nucleolar protein 56 (Nucleolar protein 5A)	Nop56 Nol5a	Nop56
Q91VU0	0.0698505	0.479982	0.853424	Protein FAM3C (Interleukin-like EMT inducer)	Fam3c D6Wsu176e Ilei	Fam3c
O08967	-0.0567689	0.480136	0.853424	Cytohesin-3 (ARF nucleotide-binding site opener 3) (Protein ARNO3) (General receptor of phosphoinositides 1) (Grp1) (PH, SEC7 and coiled-coil domain-containing protein 3) (CLM3) (SEC7 homolog C) (mSec7-3)	Cyth3 Grp1 Pscd3	Cyth3
Q8JZM7	0.0531772	0.480148	0.853424	Parafibromin (Cell division cycle protein 73 homolog) (Hyperparathyroidism 2 protein homolog)	Cdc73	Cdc73
Q99LE6	-0.0376189	0.480341	0.853424	ATP-binding cassette sub-family F member 2	Abcf2	Abcf2
P70441	-0.0335012	0.481156	0.854437	Na(+)/H(+) exchange regulatory cofactor NHE-RF1 (NHERF-1) (Ezrin-radixin-moesin-binding phosphoprotein 50) (EBP50) (Regulatory cofactor of Na(+)/H(+) exchanger) (Sodium-hydrogen exchanger regulatory factor 1) (Solute carrier family 9 isoform A3 regulatory factor 1)	Slc9a3r1 Nherf Nherf1	Slc9a3r1
Q920B9	0.0477869	0.481512	0.854634	FACT complex subunit SPT16 (Chromatin-specific transcription elongation factor 140 kDa subunit) (FACT 140 kDa subunit) (FACTp140) (Facilitates chromatin transcription complex subunit SPT16)	Supt16h Fact140 Factp140 Supt16	Supt16h
O35685	0.031888	0.482128	0.855174	Nuclear migration protein nudC (Nuclear distribution protein C homolog) (Silica-induced gene 92 protein) (SIG-92)	Nudc	Nudc
Q91WS0	0.0778863	0.482305	0.855174	CDGSH iron-sulfur domain-containing protein 1 (MitoNEET)	Cisd1 D10Ertd214e Zcd1	Cisd1
Q9Z1Q9	-0.0585361	0.483497	0.856748	Valine--tRNA ligase (EC 6.1.1.9) (Protein G7a) (Valyl-tRNA synthetase) (ValRS)	Vars1 Bat6 G7a Vars Vars2	Vars1
Q8VHI6	0.0705319	0.483698	0.856748	Actin-binding protein WASF3 (Protein WAVE-3) (Wiskott-Aldrich syndrome protein family member 3) (WASP family protein member 3)	Wasf3 Wave3	Wasf3
Q8CHX7	0.0272659	0.483937	0.856748	Raftlin-2 (Raft-linking protein 2)	Rftn2	Rftn2
Q80YQ8	-0.031821	0.484174	0.856748	E3 ubiquitin-protein ligase RMND5A (EC 2.3.2.27) (Protein RMD5 homolog A)	Rmnd5a	Rmnd5a
Q9D711	-0.0507577	0.484707	0.856808	Pirin (EC 1.13.11.24) (Probable quercetin 2,3-dioxygenase PIR) (Probable quercetinase)	Pir	Pir
E9Q4N7	-0.0526597	0.484816	0.856808	AT-rich interactive domain-containing protein 1B (ARID domain-containing protein 1B) (BRG1-associated factor 250b) (BAF250B)	Arid1b Baf250b	Arid1b
Q920P3	-0.0361612	0.484944	0.856808	BMP/retinoic acid-inducible neural-specific protein 1 (Deleted in bladder cancer protein 1 homolog)	Brinp1 Brinp Dbc1 Dbccr1 Fam5a	Brinp1
P48962	-0.0591181	0.485335	0.857066	ADP/ATP translocase 1 (ADP,ATP carrier protein 1) (ADP,ATP carrier protein, heart/skeletal muscle isoform T1) (Adenine nucleotide translocator 1) (ANT 1) (Solute carrier family 25 member 4)	Slc25a4 Aac1 Anc1 Ant1	Slc25a4
Q9CWM4	0.055019	0.485788	0.857432	Prefoldin subunit 1	Pfdn1	Pfdn1
Q9CQW1	0.0345348	0.486304	0.857909	Synaptobrevin homolog YKT6 (EC 2.3.1.-)	Ykt6	Ykt6
O70250	0.0499481	0.487164	0.858935	Phosphoglycerate mutase 2 (EC 5.4.2.11) (EC 5.4.2.4) (BPG-dependent PGAM 2) (Muscle-specific phosphoglycerate mutase) (Phosphoglycerate mutase isozyme M) (PGAM-M)	Pgam2	Pgam2
Q64433	0.0992887	0.487541	0.858935	10 kDa heat shock protein, mitochondrial (Hsp10) (10 kDa chaperonin) (Chaperonin 10) (CPN10)	Hspe1	Hspe1
Q3V2Q8	0.0872639	0.487623	0.858935	NEDD4-binding protein 2-like 1	N4bp2l1	N4bp2l1
P19157	-0.0560234	0.488384	0.859273	Glutathione S-transferase P 1 (Gst P1) (EC 2.5.1.18) (GST YF-YF) (GST class-pi) (GST-piB) (Preadipocyte growth factor)	Gstp1 Gstpib	Gstp1
P38060	0.0284298	0.488833	0.859273	Hydroxymethylglutaryl-CoA lyase, mitochondrial (HL) (HMG-CoA lyase) (EC 4.1.3.4) (3-hydroxy-3-methylglutarate-CoA lyase)	Hmgcl	Hmgcl
O88454	-0.0415549	0.488835	0.859273	Potassium channel subfamily K member 4 (TWIK-related arachidonic acid-stimulated potassium channel protein) (TRAAK)	Kcnk4 Traak	Kcnk4
Q8BU14	0.0233943	0.488894	0.859273	Translocation protein SEC62 (Translocation protein 1) (TP-1)	Sec62 Tloc1	Sec62
Q61481	-0.0494321	0.489045	0.859273	Dual specificity calcium/calmodulin-dependent 3',5'-cyclic nucleotide phosphodiesterase 1A (Cam-PDE 1A) (EC 3.1.4.17) (61 kDa Cam-PDE)	Pde1a	Pde1a
Q9QXA5	0.032096	0.489735	0.860052	U6 snRNA-associated Sm-like protein LSm4	Lsm4	Lsm4
P17427	-0.0925683	0.490363	0.860452	AP-2 complex subunit alpha-2 (100 kDa coated vesicle protein C) (Adaptor protein complex AP-2 subunit alpha-2) (Adaptor-related protein complex 2 subunit alpha-2) (Alpha-adaptin C) (Alpha2-adaptin) (Clathrin assembly protein complex 2 alpha-C large chain) (Plasma membrane adaptor HA2/AP2 adaptin alpha C subunit)	Ap2a2 Adtab	Ap2a2
O55125	0.0372978	0.49065	0.860452	Protein NipSnap homolog 1 (NipSnap1)	Nipsnap1	Nipsnap1
Q8CDA1	-0.0341712	0.490833	0.860452	Phosphatidylinositide phosphatase SAC2 (EC 3.1.3.25) (Inositol polyphosphate 5-phosphatase F) (Sac domain-containing inositol phosphatase 2) (Sac domain-containing phosphoinositide 4-phosphatase 2) (hSAC2)	Inpp5f Kiaa0966 Sac2	Inpp5f
P10107	-0.0502579	0.490948	0.860452	Annexin A1 (Annexin I) (Annexin-1) (Calpactin II) (Calpactin-2) (Chromobindin-9) (Lipocortin I) (Phospholipase A2 inhibitory protein) (p35) [Cleaved into: Annexin Ac2-26]	Anxa1 Anx1 Lpc-1 Lpc1	Anxa1
Q99LB7	-0.064381	0.491217	0.860493	Sarcosine dehydrogenase, mitochondrial (SarDH) (EC 1.5.8.3)	Sardh	Sardh
Q9CZB0	-0.0541072	0.491813	0.861104	Succinate dehydrogenase cytochrome b560 subunit, mitochondrial (Integral membrane protein CII-3) (QPs-1) (QPs1)	Sdhc	Sdhc
Q9CPQ8	0.0491241	0.492126	0.861116	ATP synthase subunit g, mitochondrial (ATPase subunit g) (ATP synthase membrane subunit g)	Atp5mg Atp5l	Atp5mg
Q3UHD9	-0.0911366	0.492313	0.861116	Arf-GAP with GTPase, ANK repeat and PH domain-containing protein 2 (AGAP-2) (Centaurin-gamma-1) (Cnt-g1) (Phosphatidylinositol 3-kinase enhancer) (PIKE)	Agap2 Centg1 Kiaa0167	Agap2
Q9Z2A0	-0.0306782	0.493023	0.861926	3-phosphoinositide-dependent protein kinase 1 (mPDK1) (EC 2.7.11.1)	Pdpk1 Pdk1	Pdpk1
Q8VDM1	-0.113643	0.493435	0.862214	Zinc finger CCCH-type with G patch domain-containing protein	Zgpat Kiaa1847	Zgpat
[truncated: 1,494 more rows]
